# Supplementary material for: Factors associated with unsuppressed viremia in women living with HIV on lifelong ART in the multi-country US-PEPFAR PROMOTE study: A cross-sectional analysis
Source: PLoS One. 2019 Oct 24;14(10):e0219415. doi: 10.1371/journal.pone.0219415 (PMC6812809; doi:10.1371/journal.pone.0219415)
Supplement: S1 Table — (XLSX) [file pone.0219415.s001.xlsx]

## Sheet: Data
PID	site	AGE	MARITAL_STATUS	TELL_PARTNER_HIV_STAT	HIGHEST_EDUCATION	WORK_STATUS	ELECTRICITY	TAP_WATER	TRAVEL_TIME_TO_CLINIC	USE_FAMILY_PLANNING	ADMITTED_HOSPITAL	MISSED_TAKING_ARV_DRUGS	CD4_COUNT	high200
CK1	CK	31	No regular partner	.	Primary-partially completed	Not employed/housewife	No	No	Greater than 2 hours	.	No	None	1132	0
CK2	CK	36	Seperated	.	Secondary-partially completed	Not employed/housewife	No	No	1-2 hours	.	No	One day	988	0
CK3	CK	43	Primary regular partner	Yes	Primary-partially completed	Formal employment	Yes	Yes	Less than 30 minutes	Yes	No	None	881	0
CK4	CK	52	Primary regular partner	Yes	Primary-partially completed	Self employment(small business)	No	No	Greater than 2 hours	Yes	No	None	979	0
CK5	CK	34	Primary regular partner	Yes	Primary-partially completed	Formal employment	Yes	No	1-2 hours	Yes	No	None	1033	0
CK6	CK	30	Primary regular partner	Yes	Secondary-partially completed	Not employed/housewife	Yes	No	1-2 hours	Yes	No	None	1040	0
CK7	CK	33	Widowed	.	Primary-partially completed	Formal employment	Yes	No	1-2 hours	No	No	None	729	0
CK8	CK	40	Seperated	.	Primary-partially completed	Self employment(small business)	Yes	Yes	1-2 hours	.	No	None	1151	0
CK9	CK	30	Married	Yes	Primary-partially completed	Not employed/housewife	No	Yes	1-2 hours	No	No	None	1656	0
CK10	CK	30	Primary regular partner	No	Secondary-partially completed	Formal employment	Yes	Yes	1-2 hours	Yes	No	None	606	0
CK11	CK	37	Seperated	.	Primary-partially completed	Not employed/housewife	No	No	Greater than 2 hours	.	No	None	772	0
CK12	CK	38	Married	Yes	Primary-completed	Self employment(small business)	Yes	No	1-2 hours	Yes	No	None	974	0
CK13	CK	31	Primary regular partner	No	Secondary-partially completed	Formal employment	Yes	Yes	1-2 hours	No	No	None	658	0
CK14	CK	31	No regular partner	.	Secondary-partially completed	Self employment(small business)	Yes	No	30-60 minutes	.	No	None	739	0
CK15	CK	35	Primary regular partner	No	Primary-partially completed	Not employed/housewife	Yes	No	1-2 hours	Yes	No	None	1689	0
CK16	CK	38	Seperated	.	Primary-partially completed	Self employment(small business)	No	No	1-2 hours	No	No	None	1029	0
CK17	CK	33	Married	No	Secondary-partially completed	Self employment(small business)	Yes	No	30-60 minutes	No	No	None	1636	0
CK18	CK	35	Primary regular partner	No	Secondary-partially completed	Self employment(small business)	Yes	No	Greater than 2 hours	Yes	No	None	752	0
CK19	CK	26	Married	Yes	Secondary-partially completed	Not employed/housewife	Yes	Yes	30-60 minutes	Yes	No	None	1077	0
CK20	CK	37	Primary regular partner	No	Primary-partially completed	Formal employment	Yes	Yes	Greater than 2 hours	Yes	No	None	653	0
CK21	CK	37	Primary regular partner	No	Secondary-partially completed	Not employed/housewife	Yes	No	30-60 minutes	Yes	No	None	1314	0
CK22	CK	27	Married	No	Secondary-partially completed	Self employment(small business)	No	Yes	30-60 minutes	Yes	No	None	1105	0
CK23	CK	41	Married	Yes	Primary-partially completed	Self employment(small business)	No	No	1-2 hours	Yes	No	None	528	0
CK24	CK	39	Married	No	Primary-partially completed	Formal employment	No	Yes	Less than 30 minutes	No	Yes	None	755	0
CK25	CK	29	No regular partner	.	College/University	Formal employment	Yes	Yes	1-2 hours	.	No	None	488	0
CK26	CK	38	Married	Yes	Secondary completed	Self employment(small business)	Yes	No	30-60 minutes	Yes	No	None	796	0
CK27	CK	32	Married	No	Primary-partially completed	Self employment(small business)	Yes	No	1-2 hours	No	No	None	744	0
CK28	CK	28	Married	Yes	Secondary-partially completed	Not employed/housewife	Yes	Yes	1-2 hours	Blank	No	One day	466	0
CK29	CK	35	Married	No	Secondary-partially completed	Self employment(small business)	Yes	Yes	Greater than 2 hours	No	No	None	834	0
CK30	CK	39	Married	Yes	Primary-partially completed	Self employment(small business)	Yes	Yes	Greater than 2 hours	Yes	No	None	757	1
CK31	CK	29	Primary regular partner	Yes	Secondary-partially completed	Formal employment	Yes	No	1-2 hours	Yes	No	None	549	0
CK32	CK	33	No regular partner	.	College/University	Self employment(small business)	Yes	Yes	30-60 minutes	.	No	None	863	0
CK33	CK	34	Seperated	.	College/University	Formal employment	Yes	No	1-2 hours	.	No	None	1334	0
CK34	CK	34	Married	No	Primary-partially completed	Self employment(small business)	No	No	1-2 hours	No	No	None	1011	0
CK35	CK	27	Primary regular partner	No	No schooling	Self employment(small business)	Yes	Yes	30-60 minutes	No	No	None	669	1
CK36	CK	29	Married	Yes	Secondary-partially completed	Not employed/housewife	Yes	Yes	1-2 hours	.	No	None	1252	0
CK37	CK	36	Married	Yes	Primary-partially completed	Formal employment	Yes	Yes	30-60 minutes	Yes	No	None	754	0
CK38	CK	26	Married	Yes	Primary-partially completed	Self employment(small business)	Yes	Yes	30-60 minutes	Yes	No	None	611	0
CK39	CK	32	Seperated	.	Primary-partially completed	Self employment(small business)	No	No	Greater than 2 hours	.	No	None	1192	0
CK40	CK	32	Primary regular partner	No	College/University	Not employed/housewife	Yes	Yes	30-60 minutes	No	No	None	1381	0
CK41	CK	32	Married	Yes	Secondary completed	Self employment(small business)	Yes	No	30-60 minutes	Yes	No	None	1301	0
CK42	CK	36	Married	No	Primary-partially completed	Self employment(small business)	Yes	Yes	30-60 minutes	Yes	No	None	432	1
CK43	CK	39	No regular partner	.	Primary-completed	Self employment(small business)	No	Yes	Greater than 2 hours	Yes	No	None	724	0
CK44	CK	29	Primary regular partner	Yes	College/University	Formal employment	Yes	Yes	1-2 hours	Yes	No	None	768	0
CK45	CK	36	No regular partner	.	Secondary-partially completed	Self employment(small business)	Yes	No	Greater than 2 hours	.	No	None	544	0
CK46	CK	34	Seperated	.	Primary-partially completed	Self employment(small business)	Yes	No	Less than 30 minutes	.	No	None	663	0
CK47	CK	33	No regular partner	.	Primary-partially completed	Self employment(small business)	Yes	Yes	Greater than 2 hours	.	No	None	901	0
CK48	CK	35	Widowed	.	Primary-completed	Self employment(small business)	No	Yes	Greater than 2 hours	.	No	None	581	0
CK49	CK	30	Seperated	.	Primary-partially completed	Self employment(small business)	Yes	Yes	30-60 minutes	.	No	None	783	0
CK50	CK	34	Primary regular partner	Yes	Primary-partially completed	Self employment(small business)	No	No	1-2 hours	No	No	Four days	406	1
CK51	CK	42	Married	No	Primary-partially completed	Self employment(small business)	No	Yes	1-2 hours	No	No	None	1132	0
CK52	CK	33	Primary regular partner	No	Primary-completed	Formal employment	No	No	30-60 minutes	Blank	No	None	1669	0
CK53	CK	34	Married	No	Secondary-partially completed	Self employment(small business)	Yes	No	Greater than 2 hours	Yes	No	None	399	1
CK54	CK	28	Primary regular partner	No	Secondary-partially completed	Self employment(small business)	Yes	No	30-60 minutes	Yes	No	None	1190	0
CK55	CK	37	Married	No	Secondary-partially completed	Self employment(small business)	No	No	1-2 hours	No	No	None	1018	1
CK56	CK	33	Primary regular partner	Yes	Primary-partially completed	Self employment(small business)	No	No	1-2 hours	.	No	None	1141	0
CK57	CK	37	Primary regular partner	Yes	Secondary-partially completed	Self employment(small business)	Yes	Yes	1-2 hours	Yes	No	None	1084	0
CK58	CK	31	Primary regular partner	No	Primary-partially completed	Not employed/housewife	No	No	30-60 minutes	Yes	No	None	1543	0
CK59	CK	36	Married	Yes	Primary-partially completed	Self employment(small business)	Yes	No	30-60 minutes	Yes	No	None	733	0
CK60	CK	32	No regular partner	.	Primary-partially completed	Self employment(small business)	No	No	30-60 minutes	.	No	None	802	0
CK61	CK	36	Primary regular partner	No	Secondary-partially completed	Self employment(small business)	No	No	1-2 hours	Yes	No	One day	657	0
CK62	CK	24	Married	Yes	Primary-completed	Not employed/housewife	Yes	Yes	Greater than 2 hours	A	No	None	1028	0
CK63	CK	26	Married	No	Secondary-partially completed	Not employed/housewife	Yes	No	1-2 hours	Yes	No	None	985	0
CK64	CK	24	Married	Yes	Primary-partially completed	Not employed/housewife	Yes	No	30-60 minutes	Yes	No	None	680	0
CK65	CK	39	No regular partner	.	Secondary-partially completed	Self employment(small business)	Yes	Yes	1-2 hours	.	No	None	631	0
CK66	CK	34	Primary regular partner	Yes	Secondary-partially completed	Self employment(small business)	Yes	Yes	1-2 hours	.	No	None	701	0
CK67	CK	38	Married	Yes	Secondary-partially completed	Not employed/housewife	Yes	Yes	30-60 minutes	Blank	No	None	636	0
CK68	CK	24	Primary regular partner	No	Secondary-partially completed	Not employed/housewife	No	No	Greater than 2 hours	No	No	None	1061	1
CK69	CK	33	Seperated	.	Secondary completed	Self employment(small business)	Yes	No	1-2 hours	No	No	None	827	0
CK70	CK	28	Married	Yes	Secondary-partially completed	Self employment(small business)	Yes	No	1-2 hours	No	No	Four days	1378	0
CK71	CK	33	Married	Yes	College/University	Self employment(small business)	Yes	Yes	1-2 hours	No	No	None	1109	0
CK72	CK	31	Married	Yes	Primary-partially completed	Self employment(small business)	Yes	No	Greater than 2 hours	Yes	No	None	763	0
CK73	CK	24	Primary regular partner	No	Secondary-partially completed	Not employed/housewife	No	No	Greater than 2 hours	Yes	No	Two days	963	0
CK74	CK	30	Married	Yes	College/University	Self employment(small business)	Yes	Yes	30-60 minutes	Yes	No	None	962	0
CK75	CK	29	Seperated	.	Secondary-partially completed	Not employed/housewife	No	No	Greater than 2 hours	.	No	None	1676	0
CK76	CK	30	Married	Yes	Primary-completed	Not employed/housewife	Yes	Yes	1-2 hours	Yes	No	None	1272	0
CK77	CK	36	Married	Yes	Primary-completed	Not employed/housewife	Yes	No	1-2 hours	.	No	None	725	0
CK78	CK	31	Married	Yes	Secondary-partially completed	Self employment(small business)	Yes	No	30-60 minutes	Yes	No	None	1106	0
CK79	CK	33	Married	Yes	Secondary-partially completed	Formal employment	No	Yes	Less than 30 minutes	Yes	No	None	421	0
CK80	CK	31	Married	Yes	Primary-partially completed	Not employed/housewife	Yes	Yes	Greater than 2 hours	Yes	No	None	1206	0
CK81	CK	28	Seperated	.	College/University	Self employment(small business)	Yes	No	1-2 hours	.	No	None	709	0
CK82	CK	24	Married	Yes	Secondary completed	Self employment(small business)	Yes	Yes	30-60 minutes	No	No	None	845	0
CK83	CK	25	Married	Yes	Secondary-partially completed	Not employed/housewife	Yes	No	1-2 hours	Blank	No	None	1238	0
CK84	CK	34	Married	Yes	College/University	Not employed/housewife	Yes	Yes	1-2 hours	Yes	No	None	865	0
CK85	CK	33	Primary regular partner	Yes	Secondary-partially completed	Not employed/housewife	Yes	Yes	1-2 hours	.	No	None	1148	0
CK86	CK	29	Widowed	.	Secondary completed	Formal employment	Yes	No	Less than 30 minutes	.	No	None	1311	0
CK87	CK	26	Primary regular partner	No	No schooling	Self employment(small business)	No	No	1-2 hours	.	No	None	1225	0
CK88	CK	31	Primary regular partner	No	Secondary-partially completed	Self employment(small business)	No	No	1-2 hours	No	No	One day	795	0
CK89	CK	34	Married	Yes	Secondary-partially completed	Formal employment	Yes	Yes	Less than 30 minutes	Yes	No	One day	813	0
CK90	CK	26	Married	Yes	Secondary-partially completed	Not employed/housewife	Yes	No	1-2 hours	No	No	None	1554	0
CK91	CK	41	Married	Yes	Primary-completed	Self employment(small business)	No	No	Less than 30 minutes	Yes	No	None	917	0
CK92	CK	26	Primary regular partner	No	Secondary-partially completed	Formal employment	Yes	No	Greater than 2 hours	Blank	No	None	782	0
CK93	CK	29	Married	No	Secondary completed	Self employment(small business)	Yes	No	30-60 minutes	No	No	None	603	1
CK94	CK	28	No regular partner	.	Primary-completed	Formal employment	No	No	Greater than 2 hours	Blank	No	None	736	0
CK95	CK	28	Primary regular partner	No	Secondary-partially completed	Formal employment	No	No	1-2 hours	Blank	No	Four days	1076	1
CK96	CK	42	Seperated	.	Secondary-partially completed	Self employment(small business)	Yes	Yes	1-2 hours	.	No	None	618	1
CK97	CK	30	No regular partner	.	Primary-partially completed	Self employment(small business)	No	No	Greater than 2 hours	Yes	No	Don't know / cannot remember	768	1
CK98	CK	31	Seperated	.	Primary-completed	Self employment(small business)	Yes	No	30-60 minutes	.	No	None	1386	0
CK99	CK	28	No regular partner	.	College/University	Formal employment	No	No	30-60 minutes	Yes	No	None	638	1
CK100	CK	43	Married	Yes	Primary-completed	Self employment(small business)	Yes	No	1-2 hours	Yes	No	None	656	0
CK101	CK	24	Married	Yes	Primary-partially completed	Formal employment	Yes	No	Less than 30 minutes	Yes	No	None	308	1
CK102	CK	38	No regular partner	.	Primary-completed	Self employment(small business)	Yes	No	30-60 minutes	No	No	None	829	0
CK103	CK	27	Primary regular partner	Yes	No schooling	Formal employment	Yes	No	30-60 minutes	Yes	No	None	1024	0
CK104	CK	32	Primary regular partner	Yes	Secondary-partially completed	Self employment(small business)	Yes	Yes	30-60 minutes	Yes	No	None	1392	0
CK105	CK	27	No regular partner	.	Primary-partially completed	Formal employment	Yes	No	30-60 minutes	.	No	None	812	0
CK106	CK	25	Primary regular partner	No	Primary-completed	Not employed/housewife	No	Yes	1-2 hours	.	No	None	718	0
CK107	CK	33	Primary regular partner	Yes	Secondary-partially completed	Not employed/housewife	Yes	No	30-60 minutes	.	Yes	Don't know / cannot remember	964	0
CK108	CK	30	Primary regular partner	Yes	College/University	Self employment(small business)	Yes	Yes	30-60 minutes	.	No	None	1107	0
CK109	CK	30	Married	Yes	Secondary-partially completed	Formal employment	Yes	No	1-2 hours	No	No	None	1387	0
CK110	CK	27	Primary regular partner	No	Primary-completed	Formal employment	No	No	1-2 hours	Yes	No	None	1198	0
CK111	CK	32	Primary regular partner	Yes	Secondary-partially completed	Formal employment	Yes	No	Greater than 2 hours	Yes	No	None	852	0
CK112	CK	28	Married	No	Secondary-partially completed	Self employment(small business)	Yes	Yes	1-2 hours	Yes	No	None	765	0
CK113	CK	41	Married	Yes	Secondary completed	Self employment(small business)	Yes	No	Greater than 2 hours	Yes	No	None	1125	0
CK114	CK	34	Primary regular partner	Yes	Primary-partially completed	Self employment(small business)	Yes	No	30-60 minutes	.	No	None	1008	0
CK115	CK	29	Married	No	Secondary-partially completed	Not employed/housewife	Yes	Yes	30-60 minutes	No	No	None	1368	0
CK116	CK	31	No regular partner	.	Primary-partially completed	Self employment(small business)	Yes	No	1-2 hours	Yes	No	None	858	0
CK117	CK	34	No regular partner	.	Secondary completed	Self employment(small business)	Yes	Yes	1-2 hours	.	No	None	1304	0
CK118	CK	36	Married	Yes	College/University	Self employment(small business)	Yes	No	1-2 hours	.	No	None	955	1
CK119	CK	26	Married	Yes	Secondary completed	Formal employment	Yes	No	30-60 minutes	No	No	None	751	0
CK120	CK	25	Primary regular partner	Yes	Primary-partially completed	Not employed/housewife	No	No	1-2 hours	Yes	No	None	1634	0
CK121	CK	24	No regular partner	.	Secondary-partially completed	Not employed/housewife	No	No	Greater than 2 hours	Yes	No	None	1513	0
CK122	CK	23	Married	No	Secondary-partially completed	Self employment(small business)	Yes	Yes	Greater than 2 hours	Yes	No	None	640	0
CK123	CK	30	Primary regular partner	No	College/University	Not employed/housewife	Yes	Yes	Greater than 2 hours	.	No	None	970	0
CK124	CK	33	Primary regular partner	Yes	Secondary-partially completed	Not employed/housewife	No	No	Greater than 2 hours	No	No	None	985	0
CK125	CK	28	Primary regular partner	No	Secondary-partially completed	Self employment(small business)	Yes	Yes	Greater than 2 hours	Yes	No	None	1479	0
CK126	CK	32	Married	Yes	Primary-partially completed	Self employment(small business)	Yes	No	Greater than 2 hours	.	No	None	1239	0
CK127	CK	30	Primary regular partner	Yes	Primary-partially completed	Not employed/housewife	Yes	No	30-60 minutes	Blank	No	None	938	1
CK128	CK	34	Primary regular partner	Yes	Primary-partially completed	Not employed/housewife	No	No	Greater than 2 hours	Blank	No	None	1637	0
CK129	CK	33	Primary regular partner	Yes	Secondary-partially completed	Formal employment	Yes	Yes	1-2 hours	Yes	No	None	1381	0
CK130	CK	43	Married	Yes	Primary-partially completed	Self employment(small business)	Yes	Yes	30-60 minutes	Yes	No	None	1264	0
CK131	CK	36	No regular partner	.	Primary-partially completed	Self employment(small business)	Yes	Yes	Greater than 2 hours	Yes	No	None	994	0
CK132	CK	33	Married	No	Secondary-partially completed	Self employment(small business)	Yes	Yes	30-60 minutes	Yes	No	None	929	0
CK133	CK	33	Primary regular partner	Yes	Primary-partially completed	Formal employment	No	Yes	Less than 30 minutes	Yes	No	None	837	1
CK134	CK	30	No regular partner	.	Secondary-partially completed	Self employment(small business)	Yes	Yes	1-2 hours	Yes	No	None	489	1
CK135	CK	36	Married	Yes	Primary-partially completed	Formal employment	Yes	Yes	1-2 hours	Yes	No	None	810	0
CK136	CK	28	Primary regular partner	No	Primary-partially completed	Not employed/housewife	Yes	No	1-2 hours	No	No	None	1201	0
CK137	CK	28	Married	No	Secondary-partially completed	Formal employment	Yes	Yes	1-2 hours	.	No	None	866	0
CK138	CK	49	Seperated	.	Primary-partially completed	Self employment(small business)	No	No	1-2 hours	Yes	No	None	1148	0
CK139	CK	29	Primary regular partner	Yes	Secondary-partially completed	Not employed/housewife	Yes	No	Greater than 2 hours	Yes	No	None	882	0
CK140	CK	45	Married	Yes	Primary-partially completed	Not employed/housewife	No	No	1-2 hours	Yes	No	None	1567	0
CK141	CK	24	Married	Yes	Secondary-partially completed	Formal employment	Yes	No	30-60 minutes	.	No	None	958	0
CK142	CK	32	Seperated	.	Secondary-partially completed	Formal employment	No	No	1-2 hours	.	No	None	750	0
CK143	CK	29	No regular partner	.	Secondary-partially completed	Formal employment	Yes	Yes	30-60 minutes	.	No	None	964	0
CK144	CK	28	Married	No	Secondary completed	Self employment(small business)	Yes	Yes	30-60 minutes	.	No	None	1019	0
CK145	CK	26	Married	No	No schooling	Not employed/housewife	No	No	Greater than 2 hours	Blank	No	None	1189	0
CK146	CK	36	Primary regular partner	Yes	Secondary completed	Not employed/housewife	Yes	Yes	30-60 minutes	Blank	Yes	None	307	1
CK147	CK	30	No regular partner	.	College/University	Formal employment	No	No	Greater than 2 hours	.	No	None	957	0
CK148	CK	30	Primary regular partner	Yes	College/University	Formal employment	Yes	Yes	1-2 hours	Yes	No	None	1096	0
CK149	CK	24	Married	Yes	Secondary-partially completed	Not employed/housewife	Yes	Yes	30-60 minutes	Yes	No	None	1244	0
CK150	CK	25	Married	Yes	Secondary-partially completed	Not employed/housewife	No	Yes	30-60 minutes	Blank	Yes	None	1057	0
CK151	CK	29	Married	No	College/University	Self employment(small business)	Yes	Yes	Greater than 2 hours	Blank	No	None	986	0
CK152	CK	25	Married	Yes	No schooling	Self employment(small business)	Yes	No	30-60 minutes	Yes	No	None	1213	0
CK153	CK	31	Primary regular partner	No	No schooling	Self employment(small business)	Yes	No	30-60 minutes	Yes	No	None	688	0
CK154	CK	30	Married	Yes	College/University	Formal employment	Yes	No	Greater than 2 hours	Yes	No	None	1892	0
CK155	CK	32	Primary regular partner	No	No schooling	Not employed/housewife	Yes	Yes	30-60 minutes	Yes	No	None	1421	0
CK156	CK	23	Primary regular partner	No	Primary-completed	Self employment(small business)	Yes	Yes	1-2 hours	No	No	None	1266	0
CK157	CK	34	No regular partner	.	Primary-partially completed	Self employment(small business)	Yes	No	1-2 hours	Yes	No	None	1147	0
CK158	CK	28	Primary regular partner	No	Secondary-partially completed	Formal employment	Yes	Yes	Greater than 2 hours	Yes	No	None	922	0
CK159	CK	42	No regular partner	.	Primary-partially completed	Self employment(small business)	Yes	No	30-60 minutes	.	No	None	644	0
CK160	CK	40	Married	Yes	Secondary-partially completed	Self employment(small business)	No	No	Greater than 2 hours	Yes	No	None	461	0
CK161	CK	24	Seperated	.	Primary-completed	Self employment(small business)	Yes	No	Less than 30 minutes	.	No	None	1244	0
CK162	CK	26	Seperated	.	Secondary-partially completed	Self employment(small business)	Yes	Yes	Greater than 2 hours	.	No	None	659	0
CK163	CK	26	Primary regular partner	Yes	Secondary-partially completed	Not employed/housewife	Yes	Yes	30-60 minutes	.	No	None	930	0
CK164	CK	31	Primary regular partner	No	Secondary-partially completed	Self employment(small business)	Yes	Yes	1-2 hours	Yes	No	None	1066	0
CK165	CK	27	No regular partner	.	Primary-partially completed	Self employment(small business)	Yes	Yes	1-2 hours	Yes	No	None	1345	0
CK166	CK	42	Primary regular partner	Yes	Primary-partially completed	Self employment(small business)	Yes	No	30-60 minutes	.	No	None	788	0
CK167	CK	30	Primary regular partner	Yes	Primary-completed	Not employed/housewife	Yes	Yes	Greater than 2 hours	Yes	No	None	1010	0
CK168	CK	33	No regular partner	.	Secondary-partially completed	Not employed/housewife	Yes	No	30-60 minutes	Yes	No	None	855	0
CK169	CK	34	Married	No	Primary-partially completed	Self employment(small business)	Yes	Yes	1-2 hours	No	Yes	One day	893	0
CK170	CK	29	Seperated	.	Secondary-partially completed	Formal employment	Yes	Yes	1-2 hours	.	No	None	667	0
CK171	CK	25	Married	Yes	Primary-partially completed	Formal employment	Yes	No	Greater than 2 hours	Yes	No	None	864	0
CK172	CK	31	Seperated	.	Primary-partially completed	Self employment(small business)	Yes	Yes	30-60 minutes	.	No	None	970	0
CK173	CK	25	Primary regular partner	Yes	Primary-completed	Formal employment	Yes	No	30-60 minutes	No	No	None	1015	0
CK174	CK	46	Primary regular partner	Yes	No schooling	Not employed/housewife	Yes	No	30-60 minutes	No	No	None	688	0
CK175	CK	40	No regular partner	.	Primary-completed	Not employed/housewife	Yes	Yes	30-60 minutes	Yes	No	None	866	0
CK176	CK	25	Married	Yes	Primary-partially completed	Self employment(small business)	Yes	Yes	1-2 hours	Yes	No	None	690	0
CK177	CK	27	Primary regular partner	No	Primary-partially completed	Formal employment	Yes	No	Greater than 2 hours	Yes	No	None	767	0
CK178	CK	36	Primary regular partner	Yes	No schooling	Not employed/housewife	Yes	No	30-60 minutes	No	No	None	876	0
CK179	CK	31	Primary regular partner	No	Secondary-partially completed	Not employed/housewife	Yes	Yes	Greater than 2 hours	No	No	Four days	1254	1
CK180	CK	28	Primary regular partner	No	Primary-completed	Self employment(small business)	Yes	No	1-2 hours	Yes	No	None	752	0
CK181	CK	28	Married	Yes	Secondary-partially completed	Self employment(small business)	Yes	Yes	30-60 minutes	.	Yes	None	808	0
CK182	CK	26	Married	Yes	Secondary-partially completed	Formal employment	Yes	Yes	1-2 hours	No	No	None	1119	0
CK183	CK	38	Married	No	College/University	Self employment(small business)	Yes	Yes	30-60 minutes	Yes	No	None	775	0
CK184	CK	38	No regular partner	.	Secondary-partially completed	Self employment(small business)	Yes	No	Greater than 2 hours	.	No	None	654	0
CK185	CK	32	Married	Yes	Primary-partially completed	Self employment(small business)	Yes	Yes	1-2 hours	Yes	No	None	866	0
CK186	CK	28	Primary regular partner	No	Secondary-partially completed	Self employment(small business)	Yes	No	1-2 hours	Yes	No	One day	1429	0
CK187	CK	25	Married	Yes	Secondary-partially completed	Not employed/housewife	No	No	30-60 minutes	Blank	No	None	1441	1
CK188	CK	29	Married	Yes	Primary-completed	Self employment(small business)	No	No	1-2 hours	No	No	Four days	1120	1
CK189	CK	31	Seperated	.	Secondary-partially completed	Formal employment	No	No	1-2 hours	.	No	None	970	0
CK190	CK	31	Primary regular partner	Yes	College/University	Not employed/housewife	Yes	No	30-60 minutes	Yes	No	None	690	0
CK191	CK	30	Married	Yes	Secondary-partially completed	Formal employment	Yes	No	Greater than 2 hours	Yes	No	None	1006	0
CK192	CK	31	Married	Yes	Secondary completed	Self employment(small business)	Yes	No	1-2 hours	Yes	No	None	1601	0
CK193	CK	35	Married	No	Secondary-partially completed	Formal employment	Yes	Yes	30-60 minutes	Yes	No	None	1032	0
CK194	CK	23	Primary regular partner	No	Secondary-partially completed	Self employment(small business)	Yes	No	Greater than 2 hours	.	No	None	871	0
CK195	CK	25	Married	Yes	Secondary-partially completed	Not employed/housewife	Yes	No	30-60 minutes	.	No	None	1185	0
CK196	CK	30	Married	No	College/University	Not employed/housewife	Yes	No	1-2 hours	.	No	None	1076	0
CK197	CK	27	Married	Yes	Secondary-partially completed	Not employed/housewife	Yes	No	1-2 hours	Yes	No	None	1016	0
CK198	CK	36	No regular partner	.	Primary-completed	Self employment(small business)	No	No	Greater than 2 hours	.	No	None	1155	0
CK199	CK	26	Primary regular partner	No	Secondary-partially completed	Not employed/housewife	Yes	Yes	30-60 minutes	No	No	None	662	0
CK200	CK	30	No regular partner	.	Secondary-partially completed	Formal employment	Yes	No	1-2 hours	.	No	Two days	1002	0
CK201	CK	31	Married	No	Secondary-partially completed	Self employment(small business)	Yes	No	30-60 minutes	No	No	None	1352	0
CK202	CK	28	Married	Yes	Primary-partially completed	Self employment(small business)	Yes	No	30-60 minutes	Blank	No	None	611	0
CK203	CK	23	Married	Yes	Primary-completed	Not employed/housewife	Yes	Yes	30-60 minutes	Yes	No	None	543	0
CK204	CK	27	Married	Yes	Primary-partially completed	Not employed/housewife	Yes	No	1-2 hours	Blank	No	None	1693	0
CK205	CK	36	Primary regular partner	Yes	Secondary-partially completed	Not employed/housewife	Yes	No	1-2 hours	Yes	No	None	1058	0
CK206	CK	27	Married	No	Secondary-partially completed	Not employed/housewife	Yes	Yes	1-2 hours	.	No	None	947	0
CK207	CK	27	Primary regular partner	Yes	Secondary-partially completed	Self employment(small business)	Yes	Yes	30-60 minutes	Yes	No	One day	791	0
CK208	CK	24	Married	Yes	Primary-partially completed	Not employed/housewife	Yes	Yes	Greater than 2 hours	Blank	No	None	850	0
CK209	CK	25	Married	Yes	Secondary-partially completed	Self employment(small business)	Yes	No	Greater than 2 hours	Yes	No	None	1035	0
CK210	CK	28	Primary regular partner	Yes	Primary-partially completed	Formal employment	No	No	1-2 hours	Yes	No	None	615	0
CK211	CK	32	Married	No	College/University	Formal employment	Yes	No	Less than 30 minutes	Yes	Yes	None	1208	0
CK212	CK	24	Married	Yes	Secondary completed	Not employed/housewife	Yes	Yes	1-2 hours	No	No	None	735	0
CK213	CK	39	Primary regular partner	No	Secondary-partially completed	Self employment(small business)	Yes	Yes	Greater than 2 hours	No	No	None	1025	0
CK214	CK	38	Married	Yes	Primary-completed	Not employed/housewife	No	No	1-2 hours	Yes	No	None	1313	0
CK215	CK	33	No regular partner	.	No schooling	Self employment(small business)	Yes	No	1-2 hours	.	No	One day	1160	0
CK216	CK	28	Married	No	Primary-partially completed	Self employment(small business)	Yes	No	30-60 minutes	Yes	No	None	702	0
CK217	CK	32	Married	Yes	Primary-partially completed	Self employment(small business)	Yes	No	1-2 hours	Yes	No	None	1106	0
CK218	CK	41	Primary regular partner	No	No schooling	Self employment(small business)	No	No	30-60 minutes	Yes	No	None	1218	0
CK219	CK	32	Seperated	.	Primary-partially completed	Self employment(small business)	Yes	No	30-60 minutes	Yes	No	One day	1186	0
CK220	CK	28	Married	No	Secondary completed	Self employment(small business)	Yes	No	30-60 minutes	No	No	None	863	0
CK221	CK	32	Primary regular partner	Yes	Secondary-partially completed	Self employment(small business)	No	No	Greater than 2 hours	Yes	No	None	686	0
CK222	CK	30	Primary regular partner	No	No schooling	Not employed/housewife	No	No	Greater than 2 hours	Yes	No	None	925	1
CK223	CK	28	Married	No	Primary-partially completed	Self employment(small business)	Yes	Yes	30-60 minutes	No	No	None	1051	0
CK224	CK	30	Primary regular partner	Yes	Secondary-partially completed	Not employed/housewife	No	No	30-60 minutes	.	No	None	831	0
CK225	CK	44	Married	Yes	Secondary-partially completed	Self employment(small business)	Yes	Yes	30-60 minutes	Yes	No	None	1704	0
CK226	CK	41	Primary regular partner	No	Primary-completed	Self employment(small business)	No	No	30-60 minutes	No	No	None	867	0
CK227	CK	28	Primary regular partner	Yes	Secondary-partially completed	Not employed/housewife	Yes	Yes	30-60 minutes	Yes	No	None	975	0
CK228	CK	30	Seperated	.	Secondary completed	Not employed/housewife	Yes	No	30-60 minutes	.	No	None	1499	0
CK229	CK	31	No regular partner	.	Secondary-partially completed	Self employment(small business)	No	No	30-60 minutes	Yes	No	None	1162	0
CK230	CK	29	Primary regular partner	Yes	Primary-partially completed	Self employment(small business)	No	No	1-2 hours	Yes	No	None	897	0
CK231	CK	29	Married	Yes	Secondary-partially completed	Self employment(small business)	Yes	No	30-60 minutes	Yes	No	None	578	0
CK232	CK	22	Seperated	.	Secondary-partially completed	Formal employment	No	No	30-60 minutes	Yes	No	Two days	691	1
CK233	CK	26	Primary regular partner	Yes	Secondary-partially completed	Formal employment	Yes	No	30-60 minutes	No	No	None	1287	0
CK234	CK	30	Married	Yes	Secondary-partially completed	Formal employment	No	Yes	Greater than 2 hours	.	No	None	535	1
CK235	CK	34	Primary regular partner	No	Primary-partially completed	Self employment(small business)	Yes	Yes	1-2 hours	No	No	None	1798	0
CK236	CK	26	Married	Yes	Primary-partially completed	Not employed/housewife	No	No	1-2 hours	Yes	No	None	715	0
CK237	CK	28	Primary regular partner	No	Secondary-partially completed	Self employment(small business)	Yes	No	30-60 minutes	.	No	None	735	1
CK238	CK	28	Married	No	Primary-completed	Self employment(small business)	Yes	Yes	30-60 minutes	Blank	No	None	1036	0
CK239	CK	23	Primary regular partner	Yes	Primary-partially completed	Self employment(small business)	Yes	Yes	1-2 hours	No	No	None	727	0
CK240	CK	32	Primary regular partner	Yes	Primary-partially completed	Self employment(small business)	Yes	No	30-60 minutes	Yes	No	None	710	0
CK241	CK	28	Married	Yes	College/University	Self employment(small business)	Yes	Yes	1-2 hours	Yes	No	None	696	0
CK242	CK	28	Seperated	.	Secondary-partially completed	Self employment(small business)	Yes	Yes	30-60 minutes	Yes	No	None	787	0
CK243	CK	29	Primary regular partner	Yes	Primary-partially completed	Self employment(small business)	Yes	Yes	1-2 hours	Yes	No	None	1310	0
CK244	CK	33	Seperated	.	College/University	Self employment(small business)	Yes	Yes	30-60 minutes	.	No	None	1787	0
CK245	CK	23	Married	No	Primary-partially completed	Not employed/housewife	Yes	Yes	1-2 hours	Blank	No	None	640	0
CK246	CK	31	Widowed	.	Secondary-partially completed	Self employment(small business)	Yes	No	1-2 hours	.	No	None	1283	0
CK247	CK	28	Primary regular partner	Yes	Primary-partially completed	Self employment(small business)	Yes	Yes	Greater than 2 hours	Yes	No	None	947	0
CK248	CK	37	Seperated	.	Primary-partially completed	Self employment(small business)	No	No	Greater than 2 hours	.	No	None	699	0
CK249	CK	27	Married	No	Secondary-partially completed	Formal employment	Yes	No	Greater than 2 hours	Blank	No	None	1205	0
CK250	CK	29	Primary regular partner	No	Primary-partially completed	Formal employment	Yes	Yes	30-60 minutes	Yes	No	None	1234	0
CK251	CK	25	Primary regular partner	Yes	Secondary-partially completed	Self employment(small business)	Yes	No	30-60 minutes	Yes	No	None	811	1
CK252	CK	30	Married	No	No schooling	Self employment(small business)	No	No	30-60 minutes	Yes	No	None	978	0
CK253	CK	39	Primary regular partner	Yes	Primary-completed	Self employment(small business)	Yes	Yes	1-2 hours	Blank	No	None	1197	0
CK254	CK	46	Married	Yes	College/University	Self employment(small business)	Yes	Yes	Less than 30 minutes	Yes	No	None	769	0
CK255	CK	31	Married	Yes	Secondary-partially completed	Self employment(small business)	Yes	Yes	1-2 hours	Yes	No	None	902	0
CK256	CK	29	Married	Yes	College/University	Self employment(small business)	Yes	No	1-2 hours	No	No	None	998	0
CK257	CK	29	Primary regular partner	No	Secondary-partially completed	Self employment(small business)	Yes	Yes	1-2 hours	Blank	No	None	1074	0
CK258	CK	33	Married	Yes	Secondary-partially completed	Self employment(small business)	Yes	No	30-60 minutes	Yes	No	None	980	0
CK259	CK	32	Married	No	Primary-partially completed	Not employed/housewife	Yes	No	1-2 hours	No	No	None	1188	0
CK260	CK	28	Seperated	.	Primary-completed	Self employment(small business)	Yes	No	1-2 hours	.	No	None	1570	0
CK261	CK	30	Married	Yes	Primary-completed	Not employed/housewife	Yes	No	30-60 minutes	Yes	No	None	594	0
CK262	CK	23	Seperated	.	Secondary-partially completed	Not employed/housewife	Yes	No	30-60 minutes	.	No	None	1306	0
CK263	CK	29	Married	Yes	Primary-partially completed	Not employed/housewife	Yes	No	1-2 hours	Blank	No	None	1090	0
CK264	CK	30	Seperated	.	Secondary-partially completed	Self employment(small business)	Yes	No	30-60 minutes	Yes	No	None	1274	0
CK265	CK	21	Married	Yes	Primary-completed	Formal employment	Yes	No	30-60 minutes	No	No	None	1196	0
CK266	CK	29	Primary regular partner	No	Secondary-partially completed	Formal employment	Yes	No	1-2 hours	.	No	None	316	0
CK267	CK	25	Married	No	Secondary-partially completed	Self employment(small business)	Yes	Yes	30-60 minutes	No	No	None	1620	0
CK268	CK	27	Married	Yes	Primary-partially completed	Self employment(small business)	Yes	No	30-60 minutes	Yes	No	None	1206	0
CK269	CK	28	Married	Yes	College/University	Formal employment	Yes	Yes	1-2 hours	Yes	No	None	838	0
CK270	CK	38	No regular partner	.	College/University	Not employed/housewife	Yes	Yes	30-60 minutes	.	No	None	874	1
CK271	CK	32	Married	Yes	Primary-partially completed	Self employment(small business)	Yes	No	1-2 hours	Yes	No	None	836	0
CK272	CK	31	Seperated	.	Secondary-partially completed	Self employment(small business)	Yes	No	30-60 minutes	No	No	None	1184	0
CK273	CK	24	Married	Yes	Secondary-partially completed	Not employed/housewife	Yes	Yes	1-2 hours	Blank	No	None	864	0
CK274	CK	37	Primary regular partner	No	Secondary-partially completed	Self employment(small business)	Yes	Yes	Greater than 2 hours	Yes	No	None	979	0
CK275	CK	37	Married	Yes	Primary-partially completed	Self employment(small business)	Yes	No	1-2 hours	Yes	No	None	1044	0
CK276	CK	34	Widowed	.	Secondary-partially completed	Self employment(small business)	Yes	No	Greater than 2 hours	.	No	None	777	0
CK277	CK	31	Married	Yes	Secondary-partially completed	Self employment(small business)	Yes	Yes	30-60 minutes	Yes	No	None	831	0
CK278	CK	26	Primary regular partner	Yes	Secondary-partially completed	Self employment(small business)	No	No	Greater than 2 hours	.	No	None	995	0
CK279	CK	32	Married	No	Secondary-partially completed	Self employment(small business)	Yes	No	1-2 hours	Yes	No	None	894	1
CK280	CK	31	Married	No	Secondary-partially completed	Not employed/housewife	Yes	Yes	30-60 minutes	Yes	No	None	1304	0
CK281	CK	26	Seperated	.	College/University	Formal employment	Yes	Yes	30-60 minutes	.	No	None	1100	0
CK282	CK	24	Seperated	.	Primary-partially completed	Self employment(small business)	Yes	No	30-60 minutes	.	No	None	1002	0
CK283	CK	24	Primary regular partner	Yes	Secondary-partially completed	Not employed/housewife	Yes	No	30-60 minutes	Yes	No	None	2030	0
CK284	CK	31	No regular partner	.	Secondary-partially completed	Not employed/housewife	Yes	Yes	1-2 hours	.	No	None	1015	0
CK285	CK	24	Married	Yes	College/University	Formal employment	Yes	No	1-2 hours	Yes	No	None	919	0
CK286	CK	30	Primary regular partner	Yes	Secondary completed	Not employed/housewife	Yes	No	30-60 minutes	.	No	None	1500	0
CK287	CK	34	Married	Yes	Secondary-partially completed	Self employment(small business)	No	Yes	30-60 minutes	Yes	No	None	821	0
CK288	CK	28	Married	Yes	Secondary-partially completed	Not employed/housewife	Yes	No	1-2 hours	Yes	Yes	None	720	0
CK289	CK	32	Married	Yes	Primary-partially completed	Self employment(small business)	Yes	No	1-2 hours	.	No	None	1262	0
CK290	CK	24	Married	No	Primary-partially completed	Self employment(small business)	Yes	No	Greater than 2 hours	No	No	None	683	0
CK291	CK	26	Seperated	.	Secondary-partially completed	Not employed/housewife	Yes	No	Greater than 2 hours	.	No	None	1216	0
CK292	CK	23	No regular partner	.	Secondary-partially completed	Not employed/housewife	Yes	No	30-60 minutes	.	No	Four days	551	1
CK293	CK	36	Seperated	.	No schooling	Self employment(small business)	No	Yes	30-60 minutes	.	No	None	807	0
CK294	CK	41	Seperated	.	Primary-completed	Self employment(small business)	Yes	No	Less than 30 minutes	.	No	None	1335	0
CK295	CK	26	Married	Yes	Primary-completed	Formal employment	No	No	1-2 hours	Yes	No	None	688	0
CK296	CK	22	Primary regular partner	Yes	Primary-partially completed	Formal employment	Yes	Yes	1-2 hours	Yes	No	None	912	0
CK297	CK	33	Married	Yes	Primary-partially completed	Self employment(small business)	Yes	No	30-60 minutes	No	No	None	949	0
CK298	CK	29	Married	Yes	Secondary-partially completed	Self employment(small business)	Yes	Yes	1-2 hours	No	No	None	473	0
CK299	CK	29	Married	No	Primary-partially completed	Not employed/housewife	Yes	Yes	30-60 minutes	Yes	No	None	991	0
CK300	CK	39	Primary regular partner	No	Primary-partially completed	Self employment(small business)	Yes	Yes	1-2 hours	No	No	None	862	0
CK301	CK	21	Married	Yes	Secondary completed	Formal employment	Yes	No	30-60 minutes	Yes	No	None	1326	0
CK302	CK	29	Primary regular partner	No	Secondary completed	Formal employment	Yes	No	30-60 minutes	.	No	None	1732	0
CK303	CK	21	Married	Yes	Secondary-partially completed	Formal employment	Yes	Yes	1-2 hours	Yes	No	None	1502	0
CK304	CK	27	Primary regular partner	Yes	Secondary-partially completed	Self employment(small business)	Yes	No	30-60 minutes	Yes	No	None	658	0
CK305	CK	29	Primary regular partner	No	Secondary-partially completed	Not employed/housewife	Yes	No	30-60 minutes	Yes	No	None	1610	0
CK306	CK	33	Seperated	.	Secondary-partially completed	Self employment(small business)	Yes	Yes	30-60 minutes	No	No	None	620	0
CK307	CK	23	Married	Yes	Secondary-partially completed	Not employed/housewife	Yes	Yes	Greater than 2 hours	Blank	No	None	1091	0
CK308	CK	24	Married	Yes	Secondary completed	Formal employment	Yes	Yes	30-60 minutes	Yes	No	None	1943	0
CK309	CK	24	Primary regular partner	No	Secondary completed	Not employed/housewife	Yes	Yes	1-2 hours	Yes	No	None	1085	1
CK310	CK	35	Widowed	.	Primary-partially completed	Self employment(small business)	Yes	Yes	1-2 hours	.	No	None	606	0
CK311	CK	24	Seperated	.	Secondary completed	Self employment(small business)	Yes	No	1-2 hours	Yes	No	None	1369	0
CK312	CK	37	Married	No	Secondary-partially completed	Self employment(small business)	No	No	30-60 minutes	Yes	No	None	857	0
CK313	CK	35	Primary regular partner	Yes	College/University	Self employment(small business)	Yes	Yes	1-2 hours	No	No	None	824	0
CK314	CK	23	Married	Yes	Secondary-partially completed	Not employed/housewife	Yes	No	1-2 hours	.	Yes	None	1129	0
CK315	CK	31	Primary regular partner	Yes	Primary-partially completed	Self employment(small business)	Yes	Yes	Less than 30 minutes	Yes	No	None	1732	0
CK316	CK	36	Primary regular partner	No	Primary-completed	Self employment(small business)	No	No	30-60 minutes	No	No	None	711	0
CK317	CK	25	Married	Yes	Primary-partially completed	Not employed/housewife	Yes	No	30-60 minutes	Blank	No	None	616	0
CK318	CK	43	Married	Yes	Primary-completed	Self employment(small business)	Yes	Yes	1-2 hours	Yes	No	None	715	0
CK319	CK	21	Married	Yes	Primary-completed	Self employment(small business)	Yes	No	1-2 hours	Yes	No	None	782	0
CK320	CK	30	Married	Yes	Primary-partially completed	Self employment(small business)	Yes	No	Less than 30 minutes	Yes	No	None	568	0
CK321	CK	22	Married	Yes	Primary-partially completed	Not employed/housewife	No	No	30-60 minutes	Yes	No	None	585	0
CK322	CK	23	Married	Yes	Secondary completed	Self employment(small business)	Yes	Yes	30-60 minutes	Yes	No	Two days	602	1
CK323	CK	24	Married	Yes	Secondary-partially completed	Self employment(small business)	No	No	1-2 hours	Yes	No	None	1261	0
CK324	CK	39	Married	Yes	Primary-partially completed	Self employment(small business)	Yes	Yes	1-2 hours	Yes	No	None	1152	0
CK325	CK	22	Married	Yes	Secondary-partially completed	Self employment(small business)	Yes	No	30-60 minutes	Yes	No	None	1060	0
CK326	CK	30	Primary regular partner	No	Secondary completed	Not employed/housewife	Yes	Yes	30-60 minutes	.	No	None	670	0
CK327	CK	30	Primary regular partner	No	Primary-partially completed	Not employed/housewife	Yes	No	1-2 hours	Yes	No	None	793	0
CK328	CK	27	Married	No	College/University	Formal employment	Yes	Yes	30-60 minutes	Yes	No	None	630	0
CK329	CK	28	Married	No	Primary-partially completed	Not employed/housewife	Yes	Yes	Less than 30 minutes	Yes	No	None	1088	0
CK330	CK	29	Primary regular partner	Yes	Secondary-partially completed	Formal employment	Yes	Yes	Less than 30 minutes	.	No	None	940	0
CK331	CK	42	Married	No	Secondary-partially completed	Self employment(small business)	Yes	No	1-2 hours	Yes	No	None	667	0
CK332	CK	30	No regular partner	.	Primary-completed	Formal employment	Yes	Yes	Less than 30 minutes	Yes	No	None	1959	0
CK333	CK	27	Primary regular partner	Yes	Secondary-partially completed	Not employed/housewife	Yes	No	30-60 minutes	Yes	No	None	1118	0
CK334	CK	21	Primary regular partner	No	Primary-partially completed	Not employed/housewife	Yes	No	1-2 hours	Yes	No	None	958	0
CK335	CK	22	Primary regular partner	No	Secondary-partially completed	Not employed/housewife	Yes	No	1-2 hours	Blank	No	None	1152	0
CK336	CK	27	Seperated	.	Secondary completed	Not employed/housewife	No	No	30-60 minutes	.	No	None	1569	0
CK337	CK	32	Widowed	.	No schooling	Self employment(small business)	Yes	Yes	Greater than 2 hours	.	No	None	1347	0
CK338	CK	35	Widowed	.	Primary-partially completed	Self employment(small business)	No	No	Less than 30 minutes	.	No	None	809	0
CK339	CK	37	No regular partner	.	Secondary-partially completed	Self employment(small business)	Yes	Yes	Greater than 2 hours	.	No	None	970	0
CK340	CK	27	Primary regular partner	Yes	Secondary-partially completed	Not employed/housewife	Yes	Yes	1-2 hours	Yes	No	None	1481	0
CK341	CK	31	Primary regular partner	No	Secondary-partially completed	Not employed/housewife	Yes	No	Greater than 2 hours	.	No	None	526	0
CK342	CK	32	Married	No	Secondary-partially completed	Formal employment	Yes	No	1-2 hours	.	No	None	878	0
CK343	CK	29	Married	No	Primary-partially completed	Self employment(small business)	Yes	No	30-60 minutes	.	No	None	1195	0
CK344	CK	31	Married	No	No schooling	Not employed/housewife	Yes	Yes	1-2 hours	Yes	No	None	1151	0
CK345	CK	22	Primary regular partner	Yes	Secondary-partially completed	Formal employment	Yes	Yes	Greater than 2 hours	Blank	No	None	640	0
CK346	CK	27	Married	Yes	Secondary-partially completed	Self employment(small business)	Yes	Yes	1-2 hours	.	No	None	1622	0
CK347	CK	31	Seperated	.	Secondary-partially completed	Self employment(small business)	No	No	30-60 minutes	.	No	None	983	0
CK348	CK	36	Married	Yes	Primary-completed	Self employment(small business)	No	Yes	Greater than 2 hours	No	No	None	1440	0
CK349	CK	25	Primary regular partner	No	Primary-partially completed	Self employment(small business)	Yes	Yes	1-2 hours	Yes	No	None	685	1
CK350	CK	25	Primary regular partner	No	Secondary-partially completed	Formal employment	Yes	Yes	1-2 hours	Blank	No	None	615	1
CK351	CK	22	Primary regular partner	No	Primary-partially completed	Self employment(small business)	No	No	30-60 minutes	Yes	No	None	1092	0
CK352	CK	23	No regular partner	.	Primary-partially completed	Not employed/housewife	Yes	No	1-2 hours	Yes	No	One day	630	0
CB1	CB	36	Married	Yes	Primary-completed	Not employed/housewife	No	Yes	Less than 30 minutes	.	No	None	712	.
CB2	CB	32	Married	Yes	Primary-completed	Formal employment	Yes	Yes	1-2 hours	Yes	No	None	1033	0
CB3	CB	33	Divorced	.	Primary-completed	Formal employment	Yes	Yes	30-60 minutes	.	No	None	732	0
CB4	CB	36	Married	No	Secondary-partially completed	Formal employment	Yes	Yes	30-60 minutes	Yes	No	None	678	0
CB5	CB	33	Married	Yes	Primary-partially completed	Not employed/housewife	Yes	No	30-60 minutes	Yes	No	Four days	931	0
CB6	CB	32	Married	Yes	Secondary completed	Not employed/housewife	No	Yes	1-2 hours	.	No	None	.	0
CB7	CB	31	Married	Yes	Secondary completed	Formal employment	Yes	Yes	30-60 minutes	No	No	None	670	0
CB8	CB	37	Married	Yes	Secondary completed	Formal employment	Yes	Yes	30-60 minutes	Yes	No	None	.	0
CB9	CB	35	Married	Yes	Secondary-partially completed	Self employment(small business)	No	No	30-60 minutes	Yes	No	None	437	1
CB10	CB	26	Married	Yes	No schooling	Not employed/housewife	No	No	1-2 hours	No	No	None	914	0
CB11	CB	38	Married	Yes	Secondary completed	Formal employment	Yes	Yes	1-2 hours	Yes	No	None	527	.
CB12	CB	41	Married	Yes	Secondary completed	Self employment(small business)	No	No	1-2 hours	No	No	None	378	0
CB13	CB	28	Married	No	Secondary-partially completed	Not employed/housewife	Yes	No	Greater than 2 hours	.	No	None	545	0
CB14	CB	29	Married	Yes	Primary-partially completed	Self employment(small business)	Yes	Yes	30-60 minutes	No	No	None	982	0
CB15	CB	37	Married	Yes	Primary-completed	Self employment(small business)	No	Yes	30-60 minutes	No	No	None	874	0
CB16	CB	33	Married	Yes	Secondary-partially completed	Not employed/housewife	Yes	Yes	1-2 hours	Yes	No	None	842	0
CB17	CB	28	Married	Yes	Primary-partially completed	Self employment(small business)	Yes	Yes	30-60 minutes	Yes	No	None	1209	0
CB18	CB	29	Widowed	.	Secondary completed	Self employment(small business)	No	Yes	30-60 minutes	.	No	Four days	600	1
CB19	CB	29	Married	Yes	Secondary-partially completed	Self employment(small business)	Yes	Yes	30-60 minutes	Yes	No	None	592	0
CB20	CB	33	Married	Yes	Primary-partially completed	Not employed/housewife	No	No	1-2 hours	Yes	No	None	886	0
CB21	CB	24	Widowed	.	Secondary-partially completed	Not employed/housewife	No	No	1-2 hours	.	No	None	1050	1
CB22	CB	36	Married	Yes	Secondary-partially completed	Not employed/housewife	Yes	Yes	30-60 minutes	Yes	No	None	604	0
CB23	CB	30	Married	Yes	Secondary completed	Self employment(small business)	Yes	Yes	30-60 minutes	Yes	No	None	567	1
CB24	CB	27	Divorced	.	Secondary-partially completed	Not employed/housewife	Yes	Yes	1-2 hours	.	No	None	.	.
CB25	CB	30	Married	Yes	Primary-partially completed	Not employed/housewife	Yes	Yes	30-60 minutes	Yes	No	None	775	0
CB26	CB	33	Seperated	.	Primary-partially completed	Not employed/housewife	No	No	Greater than 2 hours	.	No	None	584	0
CB27	CB	27	Married	Yes	Primary-completed	Not employed/housewife	No	Yes	1-2 hours	No	No	None	1272	.
CB28	CB	29	Married	Yes	Primary-partially completed	Not employed/housewife	Yes	Yes	30-60 minutes	Blank	No	None	665	0
CB29	CB	30	Married	Yes	Primary-partially completed	Not employed/housewife	No	Yes	1-2 hours	Yes	No	None	473	0
CB30	CB	28	Married	Yes	Secondary-partially completed	Not employed/housewife	No	Yes	1-2 hours	Yes	No	One day	862	0
CB31	CB	30	Seperated	.	Secondary-partially completed	Self employment(small business)	No	No	30-60 minutes	.	No	None	680	0
CB32	CB	31	Married	Yes	Primary-partially completed	Not employed/housewife	No	No	1-2 hours	Yes	No	None	309	0
CB33	CB	34	Widowed	.	Secondary-partially completed	Not employed/housewife	No	No	1-2 hours	.	No	None	524	0
CB34	CB	36	Married	Yes	College/University	Formal employment	Yes	Yes	30-60 minutes	Yes	No	None	576	0
CB35	CB	36	Married	Yes	Primary-partially completed	Not employed/housewife	Yes	Yes	30-60 minutes	Yes	No	None	.	.
CB36	CB	25	Married	Yes	Primary-completed	Self employment(small business)	Yes	Yes	30-60 minutes	No	No	None	467	1
CB37	CB	25	Divorced	.	Secondary completed	Not employed/housewife	No	Yes	1-2 hours	Yes	No	Four days	505	0
CB38	CB	42	Seperated	.	Primary-completed	Not employed/housewife	No	No	30-60 minutes	.	No	None	607	0
CB39	CB	29	Divorced	.	Primary-completed	Self employment(small business)	Yes	Yes	Less than 30 minutes	.	No	None	1348	0
CB40	CB	37	Widowed	.	Primary-partially completed	Self employment(small business)	Yes	Yes	Less than 30 minutes	.	No	None	588	0
CB41	CB	29	Married	Yes	Secondary completed	Self employment(small business)	Yes	Yes	1-2 hours	Yes	No	None	465	0
CB42	CB	34	Married	Yes	Secondary completed	Self employment(small business)	Yes	Yes	30-60 minutes	Yes	No	None	.	0
CB43	CB	39	Married	Yes	Primary-partially completed	Not employed/housewife	No	No	Greater than 2 hours	Yes	No	Four days	375	1
CB44	CB	29	Divorced	.	Secondary-partially completed	Formal employment	Yes	Yes	1-2 hours	Yes	No	None	673	0
CB45	CB	34	Married	Yes	Secondary-partially completed	Formal employment	Yes	No	30-60 minutes	Yes	No	None	893	0
CB46	CB	29	Widowed	.	Secondary completed	Not employed/housewife	Yes	Yes	30-60 minutes	Yes	No	None	719	.
CB47	CB	34	Married	Yes	Secondary-partially completed	Self employment(small business)	Yes	Yes	Less than 30 minutes	.	No	None	823	0
CB48	CB	25	Married	Yes	No schooling	Not employed/housewife	No	Yes	30-60 minutes	Yes	No	None	551	0
CB49	CB	37	Married	Yes	Secondary-partially completed	Self employment(small business)	No	No	30-60 minutes	.	No	None	933	0
CB50	CB	27	Seperated	.	Secondary completed	Formal employment	Yes	Yes	Less than 30 minutes	.	No	None	784	0
CB51	CB	27	Married	Yes	Primary-partially completed	Self employment(small business)	Yes	Yes	Less than 30 minutes	Yes	No	None	903	0
CB52	CB	34	Married	Yes	Secondary-partially completed	Not employed/housewife	No	No	Greater than 2 hours	Yes	No	None	979	0
CB53	CB	31	Married	Yes	Primary-completed	Not employed/housewife	No	No	30-60 minutes	Yes	No	None	758	0
CB54	CB	31	Married	Yes	Primary-completed	Not employed/housewife	Yes	Yes	30-60 minutes	Blank	No	None	1109	0
CB55	CB	25	Married	Yes	Secondary-partially completed	Not employed/housewife	No	No	1-2 hours	Blank	No	None	439	1
CB56	CB	29	Married	Yes	Secondary completed	Self employment(small business)	Yes	Yes	1-2 hours	No	No	None	324	1
CB57	CB	34	Married	Yes	Primary-partially completed	Self employment(small business)	Yes	Yes	30-60 minutes	No	No	None	759	0
CB58	CB	35	Married	Yes	Primary-partially completed	Self employment(small business)	Yes	Yes	30-60 minutes	Yes	No	None	557	1
CB59	CB	28	Married	No	Secondary-partially completed	Not employed/housewife	Yes	Yes	1-2 hours	.	No	None	593	1
CB60	CB	29	Married	Yes	Primary-partially completed	Not employed/housewife	Yes	Yes	30-60 minutes	Blank	No	None	932	0
CB61	CB	32	Married	Yes	Secondary completed	Formal employment	Yes	Yes	1-2 hours	Yes	No	None	888	0
CB62	CB	34	Married	Yes	Secondary-partially completed	Self employment(small business)	Yes	Yes	30-60 minutes	No	No	None	.	.
CB63	CB	29	Primary regular partner	No	Secondary completed	Self employment(small business)	No	Yes	Less than 30 minutes	.	No	None	777	0
CB64	CB	31	Married	Yes	Secondary-partially completed	Not employed/housewife	No	Yes	1-2 hours	Yes	No	None	1226	1
CB65	CB	29	Divorced	.	Secondary-partially completed	Self employment(small business)	Yes	Yes	30-60 minutes	No	No	None	771	1
CB66	CB	27	Married	Yes	Secondary completed	Formal employment	No	No	30-60 minutes	Yes	No	None	1068	.
CB67	CB	36	Married	Yes	Secondary completed	Not employed/housewife	Yes	Yes	30-60 minutes	Blank	No	None	250	0
CB68	CB	36	Married	No	Primary-partially completed	Not employed/housewife	No	Yes	1-2 hours	Yes	No	None	540	0
CB69	CB	37	Married	Yes	No schooling	Self employment(small business)	No	Yes	30-60 minutes	Yes	No	None	734	0
CB70	CB	26	Divorced	.	Primary-completed	Not employed/housewife	Yes	Yes	Less than 30 minutes	Yes	No	None	1011	0
CB71	CB	29	Married	Yes	Primary-partially completed	Not employed/housewife	No	Yes	30-60 minutes	Yes	No	None	1002	0
CB72	CB	31	Married	Yes	Secondary-partially completed	Not employed/housewife	Yes	Yes	1-2 hours	No	No	None	522	0
CB73	CB	32	Married	Yes	Secondary completed	Formal employment	No	Yes	30-60 minutes	.	No	None	350	0
CB74	CB	40	Married	Yes	Primary-partially completed	Not employed/housewife	Yes	Yes	30-60 minutes	Yes	No	None	1135	0
CB75	CB	41	Married	Yes	Secondary completed	Formal employment	Yes	Yes	1-2 hours	Yes	No	None	797	0
CB76	CB	37	Married	Yes	Primary-partially completed	Not employed/housewife	No	Yes	1-2 hours	No	No	None	582	0
CB77	CB	39	Married	Yes	Primary-partially completed	Not employed/housewife	Yes	Yes	Less than 30 minutes	Yes	No	None	781	0
CB78	CB	35	Seperated	.	Secondary completed	Not employed/housewife	No	No	30-60 minutes	Yes	No	None	277	0
CB79	CB	39	Married	Yes	Secondary-partially completed	Self employment(small business)	No	Yes	Less than 30 minutes	.	No	None	.	.
CB80	CB	35	Married	Yes	Primary-partially completed	Formal employment	Yes	Yes	Less than 30 minutes	Yes	No	None	584	1
CB81	CB	38	Married	Yes	Secondary completed	Not employed/housewife	No	No	Less than 30 minutes	.	No	None	636	1
CB82	CB	30	Married	Yes	Secondary-partially completed	Formal employment	No	Yes	1-2 hours	Yes	No	None	.	.
CB83	CB	32	Married	Yes	Primary-partially completed	Self employment(small business)	No	Yes	1-2 hours	.	No	None	689	0
CB84	CB	32	Married	Yes	Secondary-partially completed	Self employment(small business)	Yes	Yes	30-60 minutes	No	No	None	876	0
CB85	CB	34	Married	Yes	Secondary-partially completed	Self employment(small business)	No	Yes	Greater than 2 hours	Yes	No	None	861	0
CB86	CB	26	Married	Yes	Secondary-partially completed	Not employed/housewife	Yes	Yes	30-60 minutes	No	No	None	654	.
CB87	CB	32	Married	Yes	Secondary completed	Self employment(small business)	Yes	Yes	Less than 30 minutes	Yes	No	One day	494	0
CB88	CB	30	Married	Yes	Primary-completed	Self employment(small business)	Yes	Yes	30-60 minutes	Yes	No	None	1298	0
CB89	CB	34	Widowed	.	No schooling	Formal employment	No	Yes	1-2 hours	.	No	None	864	0
CB90	CB	36	Married	Yes	Secondary completed	Self employment(small business)	Yes	Yes	30-60 minutes	Yes	No	None	574	.
CB91	CB	28	Divorced	.	Primary-partially completed	Formal employment	Yes	Yes	1-2 hours	.	No	None	763	0
CB92	CB	38	Married	Yes	Primary-partially completed	Not employed/housewife	No	Yes	30-60 minutes	Yes	No	None	933	0
CB93	CB	30	Married	Yes	Secondary-partially completed	Self employment(small business)	No	Yes	1-2 hours	No	No	None	.	0
CB94	CB	39	Married	Yes	Secondary-partially completed	Not employed/housewife	No	Yes	30-60 minutes	Yes	No	None	1312	0
CB95	CB	29	Married	Yes	Secondary completed	Self employment(small business)	Yes	Yes	1-2 hours	Yes	No	None	891	0
CB96	CB	23	Married	Yes	Secondary-partially completed	Not employed/housewife	No	Yes	30-60 minutes	.	No	One day	844	1
CB97	CB	33	Married	Yes	Secondary completed	Self employment(small business)	Yes	No	30-60 minutes	.	No	None	1429	0
CB98	CB	35	Married	Yes	Secondary completed	Not employed/housewife	Yes	Yes	Less than 30 minutes	Yes	No	None	562	.
CB99	CB	32	Married	Yes	Secondary completed	Not employed/housewife	Yes	Yes	1-2 hours	Yes	No	Don't know / cannot remember	850	.
CB100	CB	30	Married	Yes	Primary-partially completed	Not employed/housewife	No	Yes	1-2 hours	.	No	None	548	0
CB101	CB	26	Married	Yes	No schooling	Not employed/housewife	No	Yes	30-60 minutes	No	No	None	627	1
CB102	CB	28	Married	Yes	Primary-partially completed	Self employment(small business)	Yes	Yes	Less than 30 minutes	Yes	No	None	733	1
CB103	CB	28	Married	Yes	Primary-partially completed	Self employment(small business)	No	No	Greater than 2 hours	Yes	No	None	639	0
CB104	CB	32	Married	Yes	Secondary-partially completed	Not employed/housewife	Yes	Yes	1-2 hours	Yes	No	None	602	0
CB105	CB	33	Married	Yes	Primary-completed	Not employed/housewife	Yes	Yes	1-2 hours	Yes	No	None	.	0
CB106	CB	43	Married	Yes	Primary-partially completed	Self employment(small business)	No	Yes	Less than 30 minutes	Yes	No	None	568	0
CB107	CB	28	Married	Yes	Primary-partially completed	Not employed/housewife	No	No	1-2 hours	Yes	No	None	1125	0
CB108	CB	26	Divorced	.	Secondary-partially completed	Not employed/housewife	Yes	Yes	30-60 minutes	.	No	Four days	649	1
CB109	CB	33	Married	Yes	Primary-partially completed	Not employed/housewife	Yes	No	1-2 hours	Blank	No	None	468	0
CB110	CB	26	Married	Yes	Primary-completed	Not employed/housewife	Yes	Yes	30-60 minutes	Yes	No	None	1214	0
CB111	CB	40	Married	Yes	Secondary-partially completed	Self employment(small business)	Yes	Yes	Less than 30 minutes	.	No	None	523	0
CB112	CB	37	Married	Yes	College/University	Self employment(small business)	Yes	Yes	30-60 minutes	Yes	No	None	1231	0
CB113	CB	30	Widowed	.	Primary-completed	Not employed/housewife	No	Yes	30-60 minutes	.	No	None	836	.
CB114	CB	42	Married	No	Primary-partially completed	Self employment(small business)	Yes	Yes	1-2 hours	Yes	No	None	1392	0
CB115	CB	34	Married	Yes	Secondary-partially completed	Self employment(small business)	Yes	Yes	Less than 30 minutes	.	No	None	361	0
CB116	CB	34	Married	Yes	No schooling	Not employed/housewife	No	Yes	30-60 minutes	.	No	None	508	0
CB117	CB	41	Married	Yes	Primary-completed	Self employment(small business)	Yes	No	30-60 minutes	Yes	No	None	946	0
CB118	CB	43	Seperated	.	No schooling	Self employment(small business)	No	Yes	30-60 minutes	.	No	None	768	0
CB119	CB	36	Married	Yes	Primary-partially completed	Not employed/housewife	Yes	Yes	1-2 hours	Yes	No	None	533	0
CB120	CB	32	Married	Yes	Secondary-partially completed	Self employment(small business)	Yes	Yes	30-60 minutes	Yes	No	None	551	0
CB121	CB	33	Married	Yes	Secondary completed	Not employed/housewife	Yes	No	30-60 minutes	Yes	No	None	1031	0
CB122	CB	28	Married	Yes	Primary-completed	Not employed/housewife	No	No	1-2 hours	Blank	No	None	523	0
CB123	CB	35	Married	Yes	Primary-partially completed	Self employment(small business)	Yes	Yes	30-60 minutes	Yes	No	None	490	0
CB124	CB	25	Married	Yes	Primary-completed	Self employment(small business)	Yes	Yes	30-60 minutes	Yes	No	None	587	1
CB125	CB	29	Married	Yes	Secondary-partially completed	Not employed/housewife	No	No	30-60 minutes	.	No	None	789	0
CB126	CB	33	Widowed	.	Primary-partially completed	Self employment(small business)	No	No	30-60 minutes	.	No	None	810	1
CB127	CB	33	Married	Yes	Secondary-partially completed	Self employment(small business)	No	Yes	30-60 minutes	Yes	No	None	1302	0
CB128	CB	33	Married	Yes	College/University	Self employment(small business)	Yes	Yes	30-60 minutes	Yes	No	None	806	0
CB129	CB	33	Married	Yes	Primary-partially completed	Self employment(small business)	No	No	1-2 hours	Yes	No	Four days	1025	.
CB130	CB	36	Married	Yes	Primary-completed	Self employment(small business)	No	No	30-60 minutes	Yes	No	None	.	0
CB131	CB	27	Married	Yes	Secondary-partially completed	Self employment(small business)	Yes	Yes	30-60 minutes	Yes	No	None	698	0
CB132	CB	35	Married	Yes	Primary-partially completed	Self employment(small business)	Yes	Yes	Less than 30 minutes	Yes	No	None	530	0
CB133	CB	33	Married	Yes	Secondary-partially completed	Not employed/housewife	No	No	Greater than 2 hours	Yes	No	None	727	0
CB134	CB	26	Married	Yes	Primary-completed	Not employed/housewife	No	No	Greater than 2 hours	Yes	No	None	651	0
CB135	CB	34	Married	Yes	Secondary-partially completed	Self employment(small business)	No	Yes	30-60 minutes	No	No	None	1117	0
CB136	CB	31	Divorced	.	Secondary-partially completed	Formal employment	Yes	Yes	Less than 30 minutes	Yes	No	None	657	0
CB137	CB	35	Married	Yes	Primary-partially completed	Formal employment	Yes	Yes	30-60 minutes	Yes	No	None	589	0
CB138	CB	24	Married	Yes	Secondary completed	Formal employment	No	Yes	1-2 hours	Yes	No	None	666	.
CB139	CB	39	Seperated	.	Secondary completed	Self employment(small business)	Yes	No	1-2 hours	.	No	None	.	.
CB140	CB	24	Married	Yes	Primary-partially completed	Self employment(small business)	Yes	Yes	30-60 minutes	No	No	None	1001	0
CB141	CB	38	Married	Yes	Secondary-partially completed	Not employed/housewife	Yes	Yes	30-60 minutes	Yes	No	None	986	0
CB142	CB	35	Widowed	.	Secondary completed	Not employed/housewife	No	Yes	30-60 minutes	.	No	None	370	0
CB143	CB	33	Divorced	.	College/University	Self employment(small business)	Yes	Yes	30-60 minutes	Yes	No	Blank	633	1
CB144	CB	29	Married	Yes	College/University	Self employment(small business)	Yes	Yes	30-60 minutes	Yes	No	None	1186	0
CB145	CB	28	Primary regular partner	Yes	Primary-partially completed	Self employment(small business)	No	Yes	30-60 minutes	Yes	No	None	1081	0
CB146	CB	35	Seperated	.	Primary-partially completed	Formal employment	No	Yes	30-60 minutes	.	No	None	.	0
CB147	CB	34	Widowed	.	Primary-partially completed	Not employed/housewife	No	Yes	Less than 30 minutes	Yes	No	None	579	0
CB148	CB	30	Married	Yes	Secondary-partially completed	Self employment(small business)	Yes	Yes	1-2 hours	Yes	No	None	871	0
CB149	CB	34	Married	Yes	Secondary-partially completed	Not employed/housewife	Yes	Yes	30-60 minutes	Yes	No	None	685	0
CB150	CB	29	Married	Yes	Primary-completed	Self employment(small business)	Yes	Yes	30-60 minutes	Yes	No	None	1340	0
CB151	CB	28	Married	Yes	Primary-partially completed	Self employment(small business)	Yes	Yes	30-60 minutes	Yes	No	None	811	0
CB152	CB	39	Married	Yes	No schooling	Not employed/housewife	No	Yes	30-60 minutes	.	Yes	None	460	1
CB153	CB	32	Married	Yes	Secondary-partially completed	Formal employment	Yes	Yes	Greater than 2 hours	Yes	No	None	677	0
CB154	CB	30	Married	Yes	No schooling	Not employed/housewife	Yes	No	1-2 hours	Blank	No	None	1010	0
CB155	CB	34	Married	Yes	Primary-partially completed	Not employed/housewife	Yes	No	1-2 hours	No	No	None	907	0
CB156	CB	36	Married	Yes	Primary-partially completed	Not employed/housewife	No	Yes	1-2 hours	Yes	No	None	854	.
CB157	CB	31	Married	Yes	Primary-partially completed	Not employed/housewife	No	No	30-60 minutes	Yes	No	None	848	1
CB158	CB	38	Married	Yes	Primary-partially completed	Not employed/housewife	No	No	30-60 minutes	Yes	No	None	950	0
CB159	CB	25	Married	Yes	Secondary-partially completed	Formal employment	Yes	No	30-60 minutes	Yes	No	None	698	1
CB160	CB	30	Divorced	.	Primary-partially completed	Not employed/housewife	No	No	1-2 hours	No	No	Blank	420	1
CB161	CB	28	Married	Yes	Primary-partially completed	Not employed/housewife	No	No	1-2 hours	Yes	No	None	796	0
CB162	CB	34	Divorced	.	Secondary-partially completed	Self employment(small business)	Yes	Yes	30-60 minutes	.	No	None	649	0
CB163	CB	22	Married	Yes	Secondary-partially completed	Not employed/housewife	Yes	Yes	30-60 minutes	Yes	No	None	1250	0
CB164	CB	32	Widowed	.	No schooling	Not employed/housewife	No	No	1-2 hours	Yes	No	None	812	0
CB165	CB	28	Married	Yes	Primary-partially completed	Self employment(small business)	Yes	Yes	30-60 minutes	Yes	No	None	683	0
CB166	CB	33	Married	Yes	Primary-partially completed	Self employment(small business)	No	Yes	30-60 minutes	.	No	None	1667	0
CB167	CB	36	Married	No	Primary-partially completed	Self employment(small business)	No	No	30-60 minutes	Yes	No	None	855	0
CB168	CB	33	Married	Yes	Primary-partially completed	Not employed/housewife	Yes	Yes	30-60 minutes	Yes	No	None	1060	0
CB169	CB	32	Seperated	.	Primary-partially completed	Not employed/housewife	No	No	1-2 hours	.	No	None	687	.
CB170	CB	24	Married	Yes	Primary-partially completed	Not employed/housewife	Yes	Yes	30-60 minutes	Yes	No	None	1068	0
CB171	CB	31	Married	Yes	Secondary-partially completed	Not employed/housewife	Yes	Yes	Less than 30 minutes	.	No	None	1196	0
CB172	CB	28	Married	Yes	Primary-completed	Not employed/housewife	Yes	Yes	1-2 hours	Yes	No	None	811	0
CB173	CB	29	Married	Yes	Primary-completed	Self employment(small business)	No	Yes	30-60 minutes	Yes	No	None	762	0
CB174	CB	27	Married	Yes	Secondary completed	Self employment(small business)	Yes	Yes	Less than 30 minutes	Yes	No	None	738	0
CB175	CB	36	Married	Yes	Primary-partially completed	Not employed/housewife	No	Yes	Greater than 2 hours	Yes	No	None	1020	0
CB176	CB	40	Married	Yes	Primary-partially completed	Self employment(small business)	No	Yes	30-60 minutes	.	No	None	1007	.
CB177	CB	36	Married	Yes	Secondary-partially completed	Self employment(small business)	Yes	No	30-60 minutes	Blank	No	None	478	0
CB178	CB	26	Married	Yes	Secondary-partially completed	Formal employment	Yes	No	1-2 hours	Yes	No	None	640	1
CB179	CB	32	Divorced	.	Primary-partially completed	Not employed/housewife	No	No	Less than 30 minutes	.	No	None	706	0
CB180	CB	38	Married	Yes	No schooling	Self employment(small business)	No	Yes	1-2 hours	Yes	No	None	666	0
CB181	CB	32	Married	Yes	Primary-partially completed	Self employment(small business)	Yes	Yes	30-60 minutes	Yes	No	None	1479	0
CB182	CB	27	Married	Yes	Secondary-partially completed	Not employed/housewife	No	No	30-60 minutes	.	No	None	1269	0
CB183	CB	29	Married	Yes	Primary-partially completed	Not employed/housewife	No	No	1-2 hours	.	No	None	710	0
CB184	CB	36	Widowed	.	Primary-completed	Self employment(small business)	Yes	Yes	30-60 minutes	Yes	No	None	389	1
CB185	CB	22	Married	Yes	Primary-partially completed	Formal employment	Yes	Yes	Less than 30 minutes	Yes	No	None	1437	0
CB186	CB	29	Divorced	.	College/University	Self employment(small business)	Yes	Yes	30-60 minutes	.	No	None	672	0
CB187	CB	24	Married	Yes	Primary-completed	Not employed/housewife	No	No	30-60 minutes	Blank	No	None	647	1
CB188	CB	23	Married	Yes	College/University	Formal employment	Yes	Yes	Greater than 2 hours	Yes	No	None	1170	0
CB189	CB	32	Married	Yes	Primary-partially completed	Not employed/housewife	No	Yes	Greater than 2 hours	.	No	None	679	0
CB190	CB	22	Married	Yes	Secondary-partially completed	Not employed/housewife	Yes	Yes	1-2 hours	Yes	No	None	338	1
CB191	CB	33	Married	Yes	Secondary-partially completed	Self employment(small business)	Yes	Yes	1-2 hours	Yes	No	None	922	0
CB192	CB	26	Widowed	.	Primary-completed	Self employment(small business)	No	Yes	30-60 minutes	.	No	None	595	0
CB193	CB	34	Married	Yes	No schooling	Not employed/housewife	Yes	Yes	30-60 minutes	Yes	No	None	1297	0
CB194	CB	33	Widowed	.	Secondary-partially completed	Self employment(small business)	Yes	Yes	30-60 minutes	.	No	None	448	1
CB195	CB	33	Primary regular partner	No	Secondary-partially completed	Not employed/housewife	Yes	No	30-60 minutes	.	No	None	1026	0
CB196	CB	33	Divorced	.	Primary-partially completed	Formal employment	Yes	Yes	Less than 30 minutes	.	No	None	638	0
CB197	CB	23	Widowed	.	Secondary-partially completed	Formal employment	Yes	Yes	30-60 minutes	.	No	None	.	0
CB198	CB	32	Married	Yes	Secondary-partially completed	Self employment(small business)	Yes	Yes	30-60 minutes	Blank	No	None	904	0
CB199	CB	42	Married	Yes	Secondary-partially completed	Not employed/housewife	Yes	Yes	30-60 minutes	.	No	None	992	0
CB200	CB	31	Married	No	Primary-partially completed	Not employed/housewife	No	Yes	Less than 30 minutes	Yes	No	None	739	0
CB201	CB	31	Married	Yes	Secondary completed	Not employed/housewife	No	No	Greater than 2 hours	No	No	None	767	0
CB202	CB	37	Seperated	.	Primary-completed	Self employment(small business)	No	No	30-60 minutes	Yes	No	None	1217	.
CB203	CB	30	Married	Yes	Primary-completed	Not employed/housewife	No	Yes	30-60 minutes	Yes	No	None	604	0
CB204	CB	40	Married	Yes	Primary-completed	Formal employment	Yes	No	30-60 minutes	Yes	No	None	.	0
CB205	CB	30	Married	Yes	Primary-completed	Not employed/housewife	No	Yes	Less than 30 minutes	.	No	None	653	0
CB206	CB	31	Divorced	.	Primary-completed	Not employed/housewife	No	No	1-2 hours	.	No	None	799	0
CB207	CB	27	Married	Yes	Secondary-partially completed	Not employed/housewife	Yes	Yes	30-60 minutes	Yes	No	One day	813	0
CB208	CB	32	Seperated	.	Secondary completed	Formal employment	No	No	1-2 hours	.	No	None	.	0
CB209	CB	37	Married	Yes	Primary-partially completed	Self employment(small business)	Yes	No	30-60 minutes	Yes	No	None	769	0
CB210	CB	22	Married	Yes	Primary-partially completed	Not employed/housewife	Yes	Yes	1-2 hours	Yes	No	None	1330	0
CB211	CB	29	Widowed	.	Secondary-partially completed	Not employed/housewife	Yes	Yes	30-60 minutes	.	No	None	908	0
CB212	CB	27	Married	Yes	Secondary completed	Not employed/housewife	Yes	Yes	30-60 minutes	Yes	No	None	635	0
CB213	CB	36	Married	Yes	Secondary-partially completed	Not employed/housewife	No	No	30-60 minutes	Yes	No	None	989	0
CB214	CB	24	Married	Yes	Secondary-partially completed	Self employment(small business)	Yes	Yes	Less than 30 minutes	Yes	No	None	403	1
CB215	CB	29	Married	No	Secondary-partially completed	Self employment(small business)	No	No	30-60 minutes	No	No	None	811	0
CB216	CB	28	Married	Yes	Secondary-partially completed	Not employed/housewife	Yes	Yes	Less than 30 minutes	Yes	No	None	596	0
CB217	CB	35	Married	Yes	Secondary-partially completed	Self employment(small business)	Yes	Yes	30-60 minutes	Yes	No	Two days	794	0
CB218	CB	25	Married	Yes	Primary-partially completed	Not employed/housewife	No	No	1-2 hours	.	No	None	338	1
CB219	CB	25	Married	Yes	Primary-partially completed	Not employed/housewife	Yes	Yes	1-2 hours	Blank	No	None	924	0
CB220	CB	31	Married	Yes	Primary-completed	Not employed/housewife	No	Yes	30-60 minutes	Yes	No	None	1008	0
CB221	CB	36	Divorced	.	Primary-completed	Self employment(small business)	No	Yes	30-60 minutes	.	No	None	674	0
CB222	CB	34	Married	Yes	Primary-partially completed	Not employed/housewife	No	No	1-2 hours	Blank	No	None	763	0
CB223	CB	25	Married	Yes	Primary-partially completed	Not employed/housewife	No	Yes	Less than 30 minutes	Blank	No	None	828	0
CB224	CB	24	Married	Yes	Primary-completed	Self employment(small business)	Yes	Yes	1-2 hours	Yes	No	None	674	0
CB225	CB	32	Married	Yes	No schooling	Not employed/housewife	No	Yes	1-2 hours	Yes	No	None	1070	0
CB226	CB	25	Married	Yes	Secondary completed	Not employed/housewife	Yes	No	Greater than 2 hours	Blank	No	None	369	0
CB227	CB	30	Married	Yes	Secondary-partially completed	Self employment(small business)	Yes	Yes	Less than 30 minutes	Yes	No	None	442	1
CB228	CB	28	Married	Yes	College/University	Not employed/housewife	Yes	Yes	30-60 minutes	Yes	No	None	520	1
CB229	CB	23	Married	Yes	Primary-partially completed	Formal employment	Yes	Yes	30-60 minutes	Yes	No	None	600	0
CB230	CB	27	Married	Yes	No schooling	Self employment(small business)	No	No	1-2 hours	Yes	No	None	1297	0
CB231	CB	34	Widowed	.	Primary-partially completed	Formal employment	No	Yes	1-2 hours	Yes	No	None	611	0
CB232	CB	28	Seperated	.	Secondary-partially completed	Not employed/housewife	No	Yes	1-2 hours	.	No	None	.	0
CB233	CB	29	Married	Yes	Primary-partially completed	Self employment(small business)	Yes	Yes	30-60 minutes	Yes	Yes	None	874	0
CB234	CB	25	Married	Yes	Primary-completed	Not employed/housewife	Yes	Yes	30-60 minutes	Yes	No	None	443	1
CB235	CB	29	Married	Yes	Secondary-partially completed	Self employment(small business)	Yes	Yes	1-2 hours	Yes	No	None	651	0
CB236	CB	24	Married	No	Primary-completed	Self employment(small business)	No	No	1-2 hours	No	No	None	847	0
CB237	CB	22	Married	Yes	Primary-partially completed	Not employed/housewife	Yes	Yes	1-2 hours	Yes	No	None	968	0
CB238	CB	27	Married	Yes	Secondary completed	Self employment(small business)	Yes	No	1-2 hours	Yes	No	None	1141	0
CB239	CB	28	Married	Yes	Secondary-partially completed	Not employed/housewife	Yes	Yes	30-60 minutes	Yes	No	None	1507	0
CB240	CB	31	Married	Yes	No schooling	Not employed/housewife	Yes	Yes	30-60 minutes	.	No	None	705	0
CB241	CB	30	Married	Yes	Primary-partially completed	Not employed/housewife	Yes	Yes	30-60 minutes	Yes	No	None	1309	0
CB242	CB	31	Married	Yes	Primary-completed	Not employed/housewife	Yes	Yes	30-60 minutes	Yes	No	None	614	0
CB243	CB	36	Widowed	.	Secondary-partially completed	Formal employment	Yes	Yes	30-60 minutes	Yes	No	None	707	1
CB244	CB	29	Married	Yes	Secondary completed	Not employed/housewife	No	No	30-60 minutes	.	No	None	517	1
CB245	CB	33	Married	Yes	Secondary-partially completed	Self employment(small business)	Yes	Yes	1-2 hours	Yes	No	None	524	1
CB246	CB	33	Married	No	Secondary-partially completed	Self employment(small business)	No	No	1-2 hours	.	No	None	739	0
CB247	CB	30	Divorced	.	Primary-completed	Self employment(small business)	No	Yes	Greater than 2 hours	.	No	None	740	0
CB248	CB	40	Divorced	.	No schooling	Not employed/housewife	No	Yes	1-2 hours	.	No	None	671	0
CB249	CB	25	Married	Yes	Primary-partially completed	Not employed/housewife	No	Yes	1-2 hours	Yes	No	None	462	0
CB250	CB	38	Divorced	.	Secondary-partially completed	Not employed/housewife	No	No	30-60 minutes	Yes	No	None	1125	0
CB251	CB	31	Married	Yes	Primary-completed	Not employed/housewife	Yes	No	30-60 minutes	Yes	No	None	1095	0
CB252	CB	34	Married	Yes	Secondary-partially completed	Self employment(small business)	Yes	Yes	30-60 minutes	Yes	No	None	1092	0
CB253	CB	21	Married	Yes	Primary-partially completed	Not employed/housewife	No	No	Greater than 2 hours	Yes	No	None	1011	0
CB254	CB	33	Married	Yes	Secondary completed	Not employed/housewife	Yes	Yes	30-60 minutes	Yes	No	None	.	0
CB255	CB	26	Seperated	.	Secondary-partially completed	Formal employment	Yes	Yes	30-60 minutes	.	No	None	478	0
CB256	CB	35	Married	Yes	Secondary completed	Not employed/housewife	Yes	Yes	30-60 minutes	No	No	None	568	0
CB257	CB	23	Married	Yes	Primary-partially completed	Not employed/housewife	Yes	Yes	1-2 hours	.	No	None	764	0
CB258	CB	38	Married	Yes	No schooling	Not employed/housewife	No	No	1-2 hours	Yes	No	None	1111	0
CB259	CB	33	Married	No	No schooling	Not employed/housewife	Yes	Yes	30-60 minutes	Yes	No	One day	484	0
CB260	CB	43	Married	Yes	No schooling	Not employed/housewife	No	No	Less than 30 minutes	No	No	None	.	0
CB261	CB	36	Married	Yes	Primary-partially completed	Not employed/housewife	No	No	30-60 minutes	.	No	None	870	.
CB262	CB	26	Married	Yes	College/University	Formal employment	Yes	Yes	Less than 30 minutes	Blank	No	None	987	0
CB263	CB	32	Seperated	.	Secondary-partially completed	Self employment(small business)	No	No	Greater than 2 hours	.	No	None	576	0
CB264	CB	34	Married	Yes	Primary-partially completed	Formal employment	No	No	30-60 minutes	Yes	No	Blank	969	.
CB265	CB	31	Widowed	.	Primary-partially completed	Self employment(small business)	Yes	Yes	30-60 minutes	Yes	No	None	791	0
CB266	CB	21	Married	Yes	Secondary-partially completed	Self employment(small business)	No	Yes	30-60 minutes	Yes	No	None	689	0
CB267	CB	27	Seperated	.	Primary-completed	Not employed/housewife	No	Yes	30-60 minutes	.	No	None	490	1
CB268	CB	22	Married	Yes	Primary-partially completed	Not employed/housewife	Yes	No	30-60 minutes	Yes	No	None	766	0
CB269	CB	25	Widowed	.	Primary-partially completed	Not employed/housewife	Yes	Yes	30-60 minutes	Yes	No	One day	1027	0
CB270	CB	23	Married	Yes	Primary-completed	Not employed/housewife	No	No	30-60 minutes	.	No	None	1332	0
CB271	CB	39	Married	Yes	Primary-completed	Not employed/housewife	Yes	Yes	30-60 minutes	.	No	None	1006	0
CB272	CB	27	Married	Yes	Secondary-partially completed	Self employment(small business)	No	No	1-2 hours	Yes	No	None	1056	0
CB273	CB	29	Married	Yes	Secondary-partially completed	Not employed/housewife	Yes	No	Less than 30 minutes	Yes	No	None	.	0
CB274	CB	22	Primary regular partner	Yes	Secondary-partially completed	Not employed/housewife	Yes	Yes	30-60 minutes	.	No	None	660	0
CB275	CB	29	Married	Yes	Secondary-partially completed	Formal employment	Yes	Yes	1-2 hours	Yes	No	None	877	0
CB276	CB	23	Married	Yes	Secondary-partially completed	Not employed/housewife	No	No	30-60 minutes	Yes	No	None	1231	0
CB277	CB	33	Married	Yes	Primary-partially completed	Self employment(small business)	No	Yes	1-2 hours	Yes	No	None	725	0
CB278	CB	25	Widowed	.	Secondary-partially completed	Self employment(small business)	Yes	Yes	30-60 minutes	.	No	None	791	0
CB279	CB	30	Married	Yes	Primary-partially completed	Self employment(small business)	Yes	Yes	1-2 hours	Yes	No	None	1176	0
CB280	CB	22	No regular partner	.	Secondary completed	Not employed/housewife	Yes	Yes	30-60 minutes	.	No	None	1445	0
CB281	CB	25	Married	Yes	Secondary completed	Not employed/housewife	Yes	Yes	1-2 hours	Blank	No	None	869	0
CB282	CB	23	Married	Yes	Secondary-partially completed	Not employed/housewife	Yes	Yes	30-60 minutes	Yes	No	None	807	0
CB283	CB	25	Married	Yes	Primary-partially completed	Not employed/housewife	No	No	30-60 minutes	Yes	No	None	958	0
CB284	CB	30	Widowed	.	Primary-partially completed	Not employed/housewife	No	Yes	1-2 hours	Yes	No	None	764	0
CB285	CB	25	Married	Yes	Secondary completed	Self employment(small business)	Yes	Yes	Greater than 2 hours	Yes	No	None	889	0
CB286	CB	27	Married	Yes	No schooling	Not employed/housewife	Yes	Yes	30-60 minutes	No	No	None	1594	0
CB287	CB	33	Married	Yes	Primary-partially completed	Self employment(small business)	No	No	30-60 minutes	Yes	No	None	676	0
CB288	CB	31	Married	Yes	Primary-completed	Not employed/housewife	Yes	Yes	Greater than 2 hours	Yes	No	None	992	0
CB289	CB	23	Married	Yes	Secondary-partially completed	Self employment(small business)	Yes	Yes	1-2 hours	Yes	No	None	577	1
CB290	CB	35	Married	Yes	Secondary-partially completed	Not employed/housewife	Yes	Yes	Less than 30 minutes	Yes	No	None	894	0
CB291	CB	35	Divorced	.	Primary-partially completed	Self employment(small business)	No	No	Greater than 2 hours	No	No	One day	548	0
CB292	CB	30	Married	Yes	Primary-partially completed	Not employed/housewife	No	Yes	1-2 hours	.	No	None	583	1
CB293	CB	43	Married	Yes	Secondary completed	Self employment(small business)	Yes	Yes	Less than 30 minutes	Yes	No	None	1027	0
CB294	CB	30	Married	Yes	Secondary-partially completed	Not employed/housewife	Yes	Yes	1-2 hours	Yes	No	None	.	0
CB295	CB	35	Seperated	.	Primary-partially completed	Self employment(small business)	No	Yes	1-2 hours	.	No	None	700	0
CB296	CB	29	Seperated	.	Primary-partially completed	Not employed/housewife	No	No	30-60 minutes	Yes	No	None	642	1
CB297	CB	34	Widowed	.	Primary-completed	Self employment(small business)	No	Yes	30-60 minutes	Yes	No	None	339	0
CB298	CB	34	Married	Yes	Primary-partially completed	Self employment(small business)	Yes	Yes	1-2 hours	Yes	No	None	830	0
CB299	CB	29	Married	Yes	Secondary completed	Self employment(small business)	Yes	Yes	1-2 hours	Yes	No	None	759	.
CB300	CB	24	Married	Yes	Secondary-partially completed	Self employment(small business)	No	Yes	1-2 hours	.	No	None	911	0
CB301	CB	33	Married	Yes	Secondary completed	Not employed/housewife	Yes	Yes	Less than 30 minutes	Yes	No	None	941	0
CB302	CB	24	Married	Yes	Primary-partially completed	Self employment(small business)	No	No	1-2 hours	.	No	None	1188	.
CB303	CB	25	Divorced	.	Primary-partially completed	Self employment(small business)	No	Yes	Greater than 2 hours	.	No	None	715	1
CB304	CB	23	No regular partner	.	Secondary completed	Not employed/housewife	Yes	Yes	30-60 minutes	.	No	None	971	0
CB305	CB	28	Married	Yes	Secondary completed	Not employed/housewife	Yes	No	30-60 minutes	Yes	No	None	718	0
CB306	CB	28	Married	Yes	Primary-partially completed	Self employment(small business)	Yes	Yes	30-60 minutes	Yes	No	None	784	0
CB307	CB	24	Widowed	.	Primary-partially completed	Self employment(small business)	No	Yes	30-60 minutes	.	No	None	1187	0
CB308	CB	26	Divorced	.	Secondary-partially completed	Formal employment	Yes	Yes	Greater than 2 hours	Yes	No	One day	1050	1
CB309	CB	35	Seperated	.	Secondary completed	Self employment(small business)	Yes	Yes	Less than 30 minutes	.	No	None	612	0
CB310	CB	30	Married	Yes	Secondary completed	Formal employment	Yes	Yes	30-60 minutes	Yes	No	Four days	970	0
CB311	CB	27	Married	Yes	Secondary completed	Self employment(small business)	Yes	No	1-2 hours	Yes	No	None	.	0
CB312	CB	25	Widowed	.	Primary-partially completed	Self employment(small business)	No	No	Greater than 2 hours	Yes	No	None	793	0
CB313	CB	32	Married	Yes	Secondary-partially completed	Not employed/housewife	Yes	Yes	30-60 minutes	Yes	No	None	747	0
CB314	CB	23	Married	Yes	Primary-completed	Not employed/housewife	No	Yes	30-60 minutes	No	No	Blank	324	1
CB315	CB	24	Married	Yes	Secondary completed	Self employment(small business)	Yes	Yes	Less than 30 minutes	Yes	No	One day	965	0
CB316	CB	28	Married	Yes	Secondary-partially completed	Self employment(small business)	Yes	Yes	1-2 hours	Yes	No	None	1320	0
CB317	CB	34	Divorced	.	Secondary-partially completed	Not employed/housewife	No	Yes	Less than 30 minutes	.	No	None	.	0
CB318	CB	22	Married	Yes	Primary-partially completed	Not employed/housewife	No	No	30-60 minutes	No	No	None	.	0
CB319	CB	23	Married	Yes	Primary-completed	Formal employment	Yes	Yes	1-2 hours	Yes	No	None	1139	0
CB320	CB	36	Married	Yes	Primary-partially completed	Formal employment	No	No	30-60 minutes	Yes	No	None	219	0
CB321	CB	26	Married	No	Primary-partially completed	Not employed/housewife	No	Yes	30-60 minutes	Yes	No	None	790	0
CB322	CB	33	Seperated	.	Secondary-partially completed	Not employed/housewife	No	No	30-60 minutes	.	No	Four days	1152	1
CB323	CB	31	Married	Yes	Primary-partially completed	Self employment(small business)	Yes	Yes	30-60 minutes	Yes	No	None	894	0
CB324	CB	35	Widowed	.	Primary-completed	Not employed/housewife	No	No	1-2 hours	.	No	None	594	0
CB325	CB	28	Married	Yes	Primary-partially completed	Not employed/housewife	Yes	Yes	1-2 hours	No	No	None	1070	0
CB326	CB	31	Married	Yes	Secondary-partially completed	Not employed/housewife	No	Yes	30-60 minutes	No	No	None	.	.
CB327	CB	31	Widowed	.	Secondary-partially completed	Not employed/housewife	Yes	Yes	30-60 minutes	.	No	None	541	.
CB328	CB	30	Married	Yes	Secondary-partially completed	Self employment(small business)	Yes	Yes	1-2 hours	Yes	No	None	.	0
CB329	CB	26	Married	Yes	No schooling	Not employed/housewife	No	No	Greater than 2 hours	Blank	No	None	570	0
CB330	CB	29	Married	Yes	Primary-partially completed	Self employment(small business)	Yes	Yes	30-60 minutes	Yes	No	None	324	0
CB331	CB	24	Married	Yes	Primary-partially completed	Not employed/housewife	No	Yes	30-60 minutes	Yes	No	None	507	0
CB332	CB	29	Married	Yes	College/University	Not employed/housewife	Yes	No	30-60 minutes	.	No	None	1030	.
CB333	CB	25	Married	Yes	Secondary completed	Not employed/housewife	Yes	Yes	Less than 30 minutes	Yes	No	None	780	0
CB334	CB	22	Married	Yes	Secondary completed	Self employment(small business)	Yes	Yes	30-60 minutes	Yes	No	None	596	0
CB335	CB	20	Seperated	.	Secondary-partially completed	Not employed/housewife	Yes	Yes	30-60 minutes	.	No	None	814	.
CB336	CB	34	Married	Yes	Primary-completed	Not employed/housewife	Yes	No	30-60 minutes	Yes	No	None	513	0
CB337	CB	28	Married	Yes	Primary-partially completed	Not employed/housewife	Yes	Yes	30-60 minutes	Blank	No	None	724	0
CB338	CB	23	Married	Yes	Primary-partially completed	Not employed/housewife	No	No	1-2 hours	Blank	No	None	1228	0
CB339	CB	23	Divorced	.	Primary-partially completed	Not employed/housewife	No	Yes	1-2 hours	.	No	None	922	0
CB340	CB	31	Divorced	.	Secondary completed	Formal employment	No	Yes	Less than 30 minutes	.	No	None	803	0
CB341	CB	26	Married	Yes	Primary-partially completed	Self employment(small business)	No	Yes	30-60 minutes	Yes	Yes	None	546	1
CB342	CB	24	Married	Yes	Primary-completed	Not employed/housewife	No	No	30-60 minutes	.	No	None	890	0
CB343	CB	31	Married	Yes	Primary-partially completed	Not employed/housewife	No	No	30-60 minutes	Blank	No	None	799	0
CL1	CL	32	Married	Yes	Primary-completed	Not employed/housewife	No	No	1-2 hours	Yes	No	Don't know / cannot remember	513	1
CL2	CL	23	Married	Yes	Primary-partially completed	Not employed/housewife	Yes	Yes	30-60 minutes	Yes	No	None	1167	1
CL3	CL	29	Married	Yes	Secondary-partially completed	Not employed/housewife	Yes	Yes	30-60 minutes	Yes	No	None	602	0
CL4	CL	29	Married	Yes	Primary-completed	Not employed/housewife	No	Yes	30-60 minutes	Yes	No	Three days	397	0
CL5	CL	32	Married	Yes	Primary-partially completed	Self employment(small business)	No	No	Greater than 2 hours	.	No	None	402	0
CL6	CL	38	Married	Yes	Primary-completed	Not employed/housewife	No	No	1-2 hours	Yes	No	None	777	0
CL7	CL	32	Married	Yes	Primary-partially completed	Not employed/housewife	No	Yes	30-60 minutes	.	No	None	520	1
CL8	CL	30	Primary regular partner	Yes	Primary-completed	Not employed/housewife	No	No	30-60 minutes	Yes	No	None	1324	0
CL9	CL	23	Married	Yes	Secondary-partially completed	Not employed/housewife	No	Yes	30-60 minutes	Yes	No	None	1127	1
CL10	CL	31	Married	Yes	Secondary completed	Formal employment	Yes	Yes	30-60 minutes	Yes	No	None	1955	0
CL11	CL	28	Married	Yes	Secondary completed	Not employed/housewife	No	No	1-2 hours	Yes	No	None	899	0
CL12	CL	31	Widowed	.	Primary-partially completed	Not employed/housewife	No	No	30-60 minutes	Yes	No	None	813	0
CL13	CL	41	Married	Yes	Primary-partially completed	Not employed/housewife	No	No	30-60 minutes	.	No	None	618	0
CL14	CL	39	Married	Yes	Primary-partially completed	Formal employment	No	No	Greater than 2 hours	.	No	None	606	0
CL15	CL	25	Married	Yes	Secondary-partially completed	Formal employment	Yes	Yes	30-60 minutes	Blank	No	None	538	0
CL16	CL	32	Married	Yes	Primary-completed	Self employment(small business)	No	Yes	30-60 minutes	Yes	No	None	539	0
CL17	CL	38	Married	Yes	Secondary completed	Self employment(small business)	No	Yes	Less than 30 minutes	Blank	No	None	729	0
CL18	CL	30	Married	Yes	Primary-partially completed	Not employed/housewife	Yes	No	1-2 hours	Yes	No	None	916	0
CL19	CL	24	Married	Yes	Primary-partially completed	Self employment(small business)	No	No	30-60 minutes	.	No	Two days	416	1
CL20	CL	38	Married	Yes	Secondary-partially completed	Not employed/housewife	Yes	Yes	1-2 hours	Yes	No	None	1086	0
CL21	CL	35	Divorced	.	Secondary-partially completed	Self employment(small business)	No	No	30-60 minutes	.	No	None	352	1
CL22	CL	45	Married	Yes	No schooling	Self employment(small business)	No	No	Less than 30 minutes	Yes	No	None	638	0
CL23	CL	32	Divorced	.	Secondary-partially completed	Self employment(small business)	No	Yes	1-2 hours	Yes	No	Four days	742	1
CL24	CL	37	Married	Yes	Primary-partially completed	Self employment(small business)	No	Yes	30-60 minutes	Yes	No	None	769	0
CL25	CL	35	Married	Yes	Primary-completed	Not employed/housewife	No	Yes	Less than 30 minutes	Yes	No	None	602	0
CL26	CL	35	Married	Yes	No schooling	Not employed/housewife	No	No	Greater than 2 hours	Yes	No	One day	702	0
CL27	CL	24	Married	Yes	Primary-partially completed	Not employed/housewife	No	No	Greater than 2 hours	No	No	None	879	0
CL28	CL	45	Primary regular partner	Yes	No schooling	Self employment(small business)	No	No	Greater than 2 hours	Yes	No	None	579	0
CL29	CL	30	Primary regular partner	No	No schooling	Not employed/housewife	No	No	Greater than 2 hours	Yes	No	None	903	1
CL30	CL	30	Primary regular partner	Yes	Primary-partially completed	Self employment(small business)	No	No	30-60 minutes	Yes	No	None	454	0
CL31	CL	35	Married	Yes	Primary-partially completed	Not employed/housewife	No	No	1-2 hours	Yes	No	None	399	1
CL32	CL	29	Married	Yes	Primary-partially completed	Not employed/housewife	No	No	30-60 minutes	.	No	None	886	0
CL33	CL	38	Married	Yes	Secondary completed	Formal employment	No	No	30-60 minutes	Yes	No	None	574	0
CL34	CL	36	Married	Yes	No schooling	Not employed/housewife	No	No	1-2 hours	Yes	No	None	451	1
CL35	CL	38	Widowed	.	Secondary-partially completed	Self employment(small business)	No	No	1-2 hours	.	No	None	824	0
CL36	CL	28	Married	Yes	Primary-completed	Formal employment	No	Yes	30-60 minutes	Yes	No	None	1482	0
CL37	CL	31	Married	Yes	Primary-partially completed	Not employed/housewife	No	No	1-2 hours	Blank	No	None	360	0
CL38	CL	25	Divorced	.	Primary-completed	Formal employment	No	No	30-60 minutes	Yes	No	Four days	379	1
CL39	CL	32	Divorced	.	Secondary-partially completed	Self employment(small business)	No	No	30-60 minutes	.	No	None	543	0
CL40	CL	37	Married	Yes	Primary-partially completed	Not employed/housewife	No	No	1-2 hours	Yes	No	None	613	0
CL41	CL	31	Married	Yes	Secondary completed	Not employed/housewife	No	Yes	Less than 30 minutes	.	No	None	600	0
CL42	CL	29	Married	Yes	Primary-partially completed	Not employed/housewife	No	No	Greater than 2 hours	Yes	No	Four days	942	1
CL43	CL	42	Married	Yes	Primary-partially completed	Not employed/housewife	No	No	1-2 hours	.	No	None	995	0
CL44	CL	34	Married	Yes	Primary-partially completed	Not employed/housewife	No	No	30-60 minutes	Yes	No	None	1078	0
CL45	CL	34	Married	Yes	Secondary completed	Not employed/housewife	Yes	Yes	30-60 minutes	Yes	No	None	728	0
CL46	CL	35	Married	Yes	Secondary-partially completed	Not employed/housewife	No	Yes	30-60 minutes	Yes	No	None	719	0
CL47	CL	34	Married	Yes	Secondary-partially completed	Self employment(small business)	Yes	Yes	30-60 minutes	Yes	No	None	946	0
CL48	CL	23	Married	Yes	Primary-partially completed	Not employed/housewife	No	No	1-2 hours	Yes	No	None	721	0
CL49	CL	42	Married	Yes	Secondary completed	Self employment(small business)	No	No	30-60 minutes	Yes	No	None	1113	0
CL50	CL	25	Married	Yes	No schooling	Not employed/housewife	No	No	30-60 minutes	Yes	No	None	569	1
CL51	CL	35	Married	Yes	Primary-partially completed	Self employment(small business)	No	No	Less than 30 minutes	Yes	No	None	671	0
CL52	CL	24	Married	Yes	Secondary-partially completed	Self employment(small business)	No	Yes	30-60 minutes	.	No	None	1105	0
CL53	CL	26	Married	Yes	Secondary-partially completed	Formal employment	Yes	Yes	30-60 minutes	Yes	No	None	699	1
CL54	CL	34	Married	Yes	No schooling	Not employed/housewife	No	Yes	1-2 hours	No	No	None	957	0
CL55	CL	28	Married	Yes	Primary-partially completed	Self employment(small business)	No	Yes	30-60 minutes	Yes	No	None	661	0
CL56	CL	29	No regular partner	.	Primary-partially completed	Self employment(small business)	No	No	30-60 minutes	.	No	None	934	0
CL57	CL	41	Married	Yes	Primary-partially completed	Not employed/housewife	No	No	1-2 hours	Yes	No	None	754	0
CL58	CL	24	Seperated	.	Primary-partially completed	Not employed/housewife	No	No	30-60 minutes	.	No	None	752	0
CL59	CL	33	Married	Yes	College/University	Formal employment	Yes	Yes	30-60 minutes	Yes	No	None	672	0
CL60	CL	33	Married	Yes	Secondary completed	Not employed/housewife	No	No	1-2 hours	Yes	No	None	901	0
CL61	CL	36	Married	Yes	Secondary completed	Not employed/housewife	Yes	Yes	30-60 minutes	Yes	No	None	932	0
CL62	CL	42	Married	Yes	Secondary-partially completed	Not employed/housewife	No	No	30-60 minutes	.	No	None	1016	0
CL63	CL	34	No regular partner	.	Secondary completed	Self employment(small business)	Yes	Yes	30-60 minutes	Yes	No	None	559	0
CL64	CL	34	Married	Yes	Secondary-partially completed	Self employment(small business)	No	No	30-60 minutes	Yes	No	None	743	0
CL65	CL	31	Married	Yes	No schooling	Self employment(small business)	No	No	1-2 hours	Yes	No	Four days	791	0
CL66	CL	27	Seperated	.	Primary-partially completed	Not employed/housewife	No	No	Greater than 2 hours	.	No	None	1423	0
CL67	CL	24	Married	Yes	Primary-partially completed	Not employed/housewife	No	No	1-2 hours	No	No	None	612	0
CL68	CL	46	Married	Yes	Primary-partially completed	Not employed/housewife	No	No	30-60 minutes	Yes	No	Four days	484	0
CL69	CL	44	Married	Yes	No schooling	Not employed/housewife	No	No	30-60 minutes	Yes	No	None	591	1
CL70	CL	38	Married	Yes	Primary-completed	Self employment(small business)	No	No	Less than 30 minutes	Yes	No	None	992	0
CL71	CL	39	Married	Yes	Primary-partially completed	Not employed/housewife	No	No	1-2 hours	Blank	No	None	523	0
CL72	CL	31	Married	Yes	Secondary completed	Not employed/housewife	Yes	Yes	30-60 minutes	Yes	No	None	1071	0
CL73	CL	37	Married	Yes	Primary-partially completed	Self employment(small business)	No	Yes	30-60 minutes	.	No	None	1276	0
CL74	CL	35	Widowed	.	Primary-partially completed	Self employment(small business)	No	No	1-2 hours	.	No	None	741	1
CL75	CL	31	Married	Yes	Primary-completed	Not employed/housewife	No	No	30-60 minutes	Yes	No	None	652	.
CL76	CL	30	Widowed	.	Secondary completed	Not employed/housewife	Yes	Yes	Less than 30 minutes	.	No	None	629	0
CL77	CL	33	Married	Yes	Primary-partially completed	Not employed/housewife	Yes	No	Less than 30 minutes	Yes	No	None	993	0
CL78	CL	27	Married	Yes	Secondary-partially completed	Not employed/housewife	Yes	Yes	30-60 minutes	.	No	None	729	0
CL79	CL	32	Seperated	.	Secondary completed	Formal employment	Yes	Yes	1-2 hours	.	No	None	600	0
CL80	CL	30	Married	Yes	College/University	Formal employment	Yes	Yes	30-60 minutes	Yes	No	None	765	0
CL81	CL	41	Married	Yes	Primary-partially completed	Self employment(small business)	Yes	Yes	Greater than 2 hours	Yes	No	None	838	0
CL82	CL	29	Married	Yes	Primary-completed	Not employed/housewife	No	No	30-60 minutes	Yes	No	None	512	1
CL83	CL	34	Married	Yes	Secondary-partially completed	Self employment(small business)	No	Yes	1-2 hours	.	No	None	992	0
CL84	CL	33	Primary regular partner	Yes	Secondary completed	Formal employment	Yes	Yes	30-60 minutes	.	No	None	866	0
CL85	CL	33	Married	Yes	Secondary-partially completed	Self employment(small business)	No	No	30-60 minutes	.	No	None	1069	0
CL86	CL	34	Married	Yes	Secondary-partially completed	Not employed/housewife	No	Yes	30-60 minutes	.	No	None	738	0
CL87	CL	39	Married	Yes	Primary-completed	Formal employment	No	No	Less than 30 minutes	Yes	No	None	580	0
CL88	CL	30	Married	Yes	Secondary-partially completed	Not employed/housewife	No	No	30-60 minutes	.	No	None	547	1
CL89	CL	38	Married	Yes	Primary-completed	Self employment(small business)	No	Yes	30-60 minutes	Yes	No	None	1148	0
CL90	CL	35	Married	Yes	Secondary-partially completed	Not employed/housewife	Yes	Yes	1-2 hours	Yes	No	None	463	0
CL91	CL	24	Married	Yes	Primary-partially completed	Self employment(small business)	No	Yes	30-60 minutes	Yes	No	None	477	1
CL92	CL	40	Married	Yes	Secondary-partially completed	Not employed/housewife	No	No	30-60 minutes	Yes	No	None	243	0
CL93	CL	37	Married	Yes	Primary-partially completed	Not employed/housewife	No	Yes	30-60 minutes	Yes	No	None	496	0
CL94	CL	45	Married	Yes	No schooling	Not employed/housewife	No	No	1-2 hours	Yes	No	None	636	0
CL95	CL	33	Married	Yes	Primary-partially completed	Self employment(small business)	No	No	30-60 minutes	Yes	No	None	587	0
CL96	CL	31	Married	Yes	College/University	Formal employment	Yes	Yes	30-60 minutes	Yes	No	None	772	0
CL97	CL	39	Married	Yes	Secondary-partially completed	Self employment(small business)	No	Yes	30-60 minutes	Yes	No	None	656	0
CL98	CL	25	Married	Yes	Secondary completed	Not employed/housewife	Yes	No	30-60 minutes	.	No	None	655	0
CL99	CL	30	Married	Yes	Primary-completed	Formal employment	No	No	30-60 minutes	Yes	No	None	751	0
CL100	CL	29	Primary regular partner	Yes	Secondary-partially completed	Not employed/housewife	No	No	30-60 minutes	Yes	No	None	630	0
CL101	CL	34	Divorced	.	Secondary-partially completed	Formal employment	No	Yes	30-60 minutes	.	No	None	656	0
CL102	CL	31	Married	Yes	Primary-partially completed	Self employment(small business)	No	Yes	1-2 hours	Yes	No	None	324	1
CL103	CL	35	Divorced	.	No schooling	Self employment(small business)	No	No	30-60 minutes	.	No	None	850	0
CL104	CL	34	Married	Yes	Secondary-partially completed	Not employed/housewife	Yes	No	Less than 30 minutes	Yes	No	None	611	0
CL105	CL	32	Married	Yes	Primary-completed	Formal employment	No	No	30-60 minutes	Blank	No	None	442	0
CL106	CL	42	Primary regular partner	Yes	Primary-partially completed	Formal employment	No	No	1-2 hours	Yes	No	None	707	0
CL107	CL	33	Married	Yes	Primary-partially completed	Not employed/housewife	No	No	30-60 minutes	Yes	No	None	591	0
CL108	CL	31	Married	Yes	Secondary-partially completed	Self employment(small business)	No	Yes	30-60 minutes	Yes	No	None	853	0
CL109	CL	27	Married	Yes	Secondary completed	Self employment(small business)	No	No	1-2 hours	Blank	No	None	912	0
CL110	CL	36	Married	Yes	Primary-partially completed	Self employment(small business)	No	No	Greater than 2 hours	Yes	No	None	921	0
CL111	CL	41	Widowed	.	Primary-partially completed	Not employed/housewife	No	No	1-2 hours	.	No	None	330	1
CL112	CL	22	Married	Yes	No schooling	Not employed/housewife	No	No	30-60 minutes	Yes	No	None	1047	0
CL113	CL	33	Married	Yes	Primary-partially completed	Formal employment	No	No	30-60 minutes	Yes	No	None	545	0
CL114	CL	38	Married	Yes	Secondary completed	Not employed/housewife	No	No	30-60 minutes	Blank	No	None	442	0
CL115	CL	29	Married	Yes	Secondary-partially completed	Not employed/housewife	No	Yes	Less than 30 minutes	.	No	None	1305	0
CL116	CL	25	Married	Yes	No schooling	Not employed/housewife	No	No	1-2 hours	Yes	No	None	415	0
CL117	CL	23	Married	Yes	Primary-partially completed	Not employed/housewife	No	No	1-2 hours	Yes	No	Don't know / cannot remember	1105	1
CL118	CL	29	Married	Yes	Secondary-partially completed	Not employed/housewife	Yes	Yes	30-60 minutes	Yes	No	None	910	0
CL119	CL	30	Married	Yes	Primary-completed	Not employed/housewife	No	No	1-2 hours	Yes	No	None	309	0
CL120	CL	30	Married	Yes	Primary-completed	Not employed/housewife	No	No	30-60 minutes	Yes	No	None	591	0
CL121	CL	25	Married	Yes	Primary-completed	Not employed/housewife	No	No	30-60 minutes	Yes	Yes	None	1145	0
CL122	CL	33	Married	Yes	Primary-partially completed	Not employed/housewife	No	No	1-2 hours	Yes	No	None	712	0
CL123	CL	30	Married	Yes	No schooling	Not employed/housewife	No	No	30-60 minutes	Yes	No	None	1008	0
CL124	CL	32	Married	Yes	Primary-partially completed	Self employment(small business)	No	No	30-60 minutes	Yes	No	None	490	0
CL125	CL	26	Married	Yes	Secondary-partially completed	Not employed/housewife	No	Yes	30-60 minutes	Blank	No	None	794	0
CL126	CL	28	Married	Yes	Primary-partially completed	Not employed/housewife	Yes	Yes	30-60 minutes	.	No	None	796	0
CL127	CL	37	Divorced	.	No schooling	Self employment(small business)	No	No	1-2 hours	.	No	None	347	1
CL128	CL	39	Widowed	.	No schooling	Self employment(small business)	No	No	1-2 hours	.	No	None	905	0
CL129	CL	33	Married	Yes	Primary-partially completed	Self employment(small business)	No	No	30-60 minutes	Yes	No	None	617	0
CL130	CL	32	Married	Yes	No schooling	Self employment(small business)	No	No	30-60 minutes	.	No	None	766	0
CL131	CL	32	Married	Yes	Secondary-partially completed	Not employed/housewife	No	No	30-60 minutes	Blank	No	One day	703	0
CL132	CL	29	Married	Yes	Secondary completed	Self employment(small business)	No	No	Greater than 2 hours	Yes	No	None	722	0
CL133	CL	42	Married	Yes	No schooling	Self employment(small business)	No	Yes	30-60 minutes	.	No	None	583	0
CL134	CL	33	Married	Yes	Primary-partially completed	Self employment(small business)	No	No	1-2 hours	.	No	Blank	485	1
CL135	CL	25	Divorced	.	Secondary-partially completed	Self employment(small business)	No	No	1-2 hours	.	No	Don't know / cannot remember	499	1
CL136	CL	24	Married	Yes	No schooling	Not employed/housewife	Yes	Yes	1-2 hours	Yes	No	None	868	0
CL137	CL	32	Married	Yes	Primary-partially completed	Not employed/housewife	No	No	30-60 minutes	Yes	No	None	757	0
CL138	CL	29	Married	Yes	Secondary-partially completed	Not employed/housewife	No	No	30-60 minutes	Blank	No	None	540	1
CL139	CL	36	Married	Yes	Secondary-partially completed	Self employment(small business)	No	Yes	30-60 minutes	Yes	No	None	540	0
CL140	CL	25	Married	Yes	Primary-partially completed	Self employment(small business)	No	No	1-2 hours	Yes	No	None	876	0
CL141	CL	36	Married	Yes	No schooling	Not employed/housewife	No	No	30-60 minutes	.	No	None	1949	0
CL142	CL	24	Married	Yes	Secondary-partially completed	Not employed/housewife	Yes	Yes	1-2 hours	Blank	No	None	1168	0
CL143	CL	36	Married	Yes	Primary-partially completed	Not employed/housewife	No	Yes	30-60 minutes	Yes	No	None	1300	0
CL144	CL	36	Primary regular partner	Yes	Secondary-partially completed	Self employment(small business)	No	No	30-60 minutes	Yes	No	None	886	0
CL145	CL	39	Married	Yes	Secondary completed	Not employed/housewife	No	No	Greater than 2 hours	Yes	No	None	726	0
CL146	CL	33	Married	Yes	Secondary completed	Not employed/housewife	Yes	Yes	30-60 minutes	.	No	None	673	0
CL147	CL	32	Married	Yes	Primary-partially completed	Not employed/housewife	Yes	Yes	1-2 hours	Yes	No	None	792	0
CL148	CL	32	Seperated	.	Primary-partially completed	Self employment(small business)	No	No	Less than 30 minutes	.	No	None	537	1
CL149	CL	43	Married	Yes	No schooling	Formal employment	No	No	30-60 minutes	Yes	No	None	629	0
CL150	CL	29	Divorced	.	Primary-partially completed	Self employment(small business)	No	No	Less than 30 minutes	.	No	None	909	0
CL151	CL	33	Widowed	.	Primary-partially completed	Self employment(small business)	No	No	1-2 hours	.	No	None	429	1
CL152	CL	26	Married	Yes	Secondary-partially completed	Not employed/housewife	Yes	Yes	30-60 minutes	No	No	None	1063	0
CL153	CL	22	Primary regular partner	Yes	Secondary-partially completed	Self employment(small business)	No	No	30-60 minutes	.	No	None	775	0
CL154	CL	28	No regular partner	.	Secondary-partially completed	Formal employment	Yes	Yes	30-60 minutes	Yes	No	None	480	1
CL155	CL	38	Married	Yes	Secondary-partially completed	Not employed/housewife	Yes	Yes	30-60 minutes	Yes	No	None	1632	0
CL156	CL	32	Married	Yes	Primary-completed	Self employment(small business)	No	No	30-60 minutes	Yes	No	One day	523	1
CL157	CL	37	Divorced	.	Secondary-partially completed	Self employment(small business)	No	No	1-2 hours	.	No	None	448	0
CL158	CL	31	No regular partner	.	Primary-partially completed	Self employment(small business)	No	No	1-2 hours	.	No	Blank	300	1
CL159	CL	28	Married	Yes	Secondary-partially completed	Formal employment	Yes	Yes	Greater than 2 hours	Yes	No	None	757	0
CL160	CL	37	Married	Yes	Secondary-partially completed	Not employed/housewife	No	No	30-60 minutes	No	No	None	670	0
CL161	CL	32	Married	Yes	Primary-partially completed	Self employment(small business)	No	No	30-60 minutes	Yes	No	None	928	0
CL162	CL	27	Seperated	.	Primary-partially completed	Not employed/housewife	No	No	30-60 minutes	Yes	No	None	386	1
CL163	CL	25	Married	Yes	Secondary-partially completed	Formal employment	Yes	Yes	Less than 30 minutes	Yes	No	None	591	0
CL164	CL	34	Married	Yes	Primary-partially completed	Not employed/housewife	No	No	1-2 hours	Yes	No	One day	819	0
CL165	CL	23	Married	Yes	Primary-partially completed	Self employment(small business)	No	No	30-60 minutes	Yes	No	None	234	1
CL166	CL	29	Widowed	.	Primary-completed	Self employment(small business)	Yes	Yes	30-60 minutes	Yes	No	None	1275	0
CL167	CL	33	Married	Yes	Secondary completed	Self employment(small business)	Yes	Yes	30-60 minutes	.	No	None	1579	0
CL168	CL	23	Divorced	.	Primary-partially completed	Formal employment	No	Yes	1-2 hours	No	No	One day	888	1
CL169	CL	25	Married	Yes	Secondary completed	Not employed/housewife	Yes	Yes	30-60 minutes	Yes	No	None	738	0
CL170	CL	33	Married	Yes	No schooling	Self employment(small business)	No	No	30-60 minutes	Yes	No	None	482	0
CL171	CL	31	Seperated	.	Primary-completed	Self employment(small business)	No	No	1-2 hours	.	No	None	785	0
CL172	CL	35	Married	Yes	Secondary completed	Formal employment	No	No	30-60 minutes	Yes	No	None	355	0
CL173	CL	23	No regular partner	.	College/University	Self employment(small business)	No	No	30-60 minutes	.	No	None	817	0
CL174	CL	32	Divorced	.	Primary-partially completed	Formal employment	Yes	Yes	30-60 minutes	.	No	None	472	1
CL175	CL	31	Married	Yes	Secondary completed	Formal employment	No	No	30-60 minutes	Yes	No	None	533	1
CL176	CL	24	Divorced	.	Secondary-partially completed	Formal employment	No	Yes	1-2 hours	.	No	None	1185	0
CL177	CL	42	Married	Yes	No schooling	Not employed/housewife	No	Yes	30-60 minutes	.	No	None	798	0
CL178	CL	37	Widowed	.	Primary-partially completed	Self employment(small business)	Yes	Yes	1-2 hours	.	No	None	524	0
CL179	CL	31	Married	Yes	College/University	Formal employment	Yes	No	1-2 hours	Yes	No	None	647	0
CL180	CL	31	Married	Yes	Secondary-partially completed	Not employed/housewife	No	No	30-60 minutes	Yes	No	None	588	0
CL181	CL	37	Married	Yes	Primary-completed	Not employed/housewife	No	No	1-2 hours	Yes	No	None	497	1
CL182	CL	26	Married	Yes	Primary-completed	Not employed/housewife	No	No	1-2 hours	Yes	No	None	715	0
CL183	CL	31	Married	Yes	Secondary completed	Self employment(small business)	Yes	Yes	30-60 minutes	Yes	No	None	1024	0
CL184	CL	26	Married	Yes	Secondary completed	Self employment(small business)	Yes	Yes	Less than 30 minutes	Yes	No	None	1005	0
CL185	CL	25	Primary regular partner	Yes	Primary-partially completed	Self employment(small business)	No	No	1-2 hours	Yes	No	One day	286	1
CL186	CL	34	Married	Yes	College/University	Formal employment	Yes	Yes	Less than 30 minutes	Yes	Yes	None	1424	0
CL187	CL	27	Married	Yes	Secondary-partially completed	Self employment(small business)	No	No	30-60 minutes	.	No	None	545	0
CL188	CL	28	Married	Yes	Secondary-partially completed	Self employment(small business)	Yes	No	1-2 hours	.	No	None	1043	0
CL189	CL	35	Married	Yes	No schooling	Not employed/housewife	Yes	Yes	Less than 30 minutes	Yes	No	None	730	0
CL190	CL	30	Married	Yes	Secondary completed	Formal employment	Yes	Yes	30-60 minutes	Yes	No	None	401	0
CL191	CL	37	Married	Yes	Secondary-partially completed	Not employed/housewife	No	No	30-60 minutes	Blank	No	None	1063	0
CL192	CL	35	Married	Yes	Primary-partially completed	Self employment(small business)	No	No	30-60 minutes	Yes	No	None	514	1
CL193	CL	33	Married	Yes	Primary-partially completed	Self employment(small business)	No	No	Greater than 2 hours	.	No	None	611	0
CL194	CL	25	Married	Yes	No schooling	Self employment(small business)	No	No	1-2 hours	Yes	No	None	646	0
CL195	CL	38	Married	Yes	Secondary-partially completed	Formal employment	Yes	Yes	30-60 minutes	.	No	None	479	0
CL196	CL	27	Divorced	.	Primary-completed	Formal employment	Yes	Yes	1-2 hours	.	No	Three days	790	1
CL197	CL	29	Married	Yes	Secondary completed	Not employed/housewife	No	Yes	1-2 hours	Yes	No	None	567	0
CL198	CL	32	Married	Yes	Primary-partially completed	Self employment(small business)	No	No	30-60 minutes	Yes	No	None	786	0
CL199	CL	22	Primary regular partner	No	Secondary-partially completed	Not employed/housewife	Yes	Yes	30-60 minutes	Yes	No	None	1642	0
CL200	CL	30	Married	Yes	Secondary completed	Formal employment	No	No	30-60 minutes	Yes	No	None	360	0
CL201	CL	40	Married	Yes	No schooling	Formal employment	No	Yes	1-2 hours	Yes	No	None	654	0
CL202	CL	23	Married	Yes	Secondary completed	Self employment(small business)	Yes	Yes	1-2 hours	.	No	None	760	0
CL203	CL	38	Married	Yes	Secondary completed	Self employment(small business)	Yes	Yes	30-60 minutes	Yes	No	None	519	0
CL204	CL	32	Divorced	.	Primary-partially completed	Self employment(small business)	No	No	Greater than 2 hours	.	No	None	352	1
CL205	CL	28	Married	Yes	Primary-completed	Not employed/housewife	Yes	Yes	30-60 minutes	Blank	No	None	844	0
CL206	CL	33	Married	Yes	Secondary completed	Self employment(small business)	Yes	Yes	1-2 hours	Yes	No	None	810	1
CL207	CL	26	Married	Yes	Secondary-partially completed	Not employed/housewife	No	No	30-60 minutes	Yes	No	None	537	0
CL208	CL	22	Married	Yes	Primary-completed	Self employment(small business)	No	No	30-60 minutes	.	No	None	923	0
CL209	CL	28	Married	Yes	Secondary-partially completed	Formal employment	Yes	Yes	1-2 hours	No	No	None	1027	0
CL210	CL	35	Primary regular partner	No	Primary-partially completed	Self employment(small business)	No	Yes	30-60 minutes	Yes	No	None	814	0
CL211	CL	24	Married	Yes	Primary-partially completed	Not employed/housewife	No	Yes	1-2 hours	Yes	No	None	529	0
CL212	CL	30	Married	Yes	Primary-partially completed	Self employment(small business)	Yes	Yes	1-2 hours	.	No	None	908	0
CL213	CL	36	Married	Yes	Primary-completed	Not employed/housewife	No	No	1-2 hours	.	No	None	655	0
CL214	CL	34	Divorced	.	Secondary completed	Self employment(small business)	No	No	1-2 hours	.	No	None	557	0
CL215	CL	31	Married	Yes	Primary-partially completed	Formal employment	Yes	Yes	30-60 minutes	Yes	No	None	950	0
CL216	CL	35	Married	Yes	Secondary completed	Not employed/housewife	No	No	Greater than 2 hours	.	No	None	707	1
CL217	CL	25	Married	Yes	Primary-partially completed	Not employed/housewife	No	No	1-2 hours	Yes	No	None	828	0
CL218	CL	45	Married	Yes	Primary-partially completed	Self employment(small business)	No	No	30-60 minutes	Yes	No	None	932	0
CL219	CL	39	Divorced	.	Primary-partially completed	Not employed/housewife	No	No	1-2 hours	.	No	None	742	0
CL220	CL	28	Married	Yes	Secondary completed	Not employed/housewife	Yes	No	30-60 minutes	Blank	No	None	975	.
CL221	CL	29	Married	Yes	Primary-partially completed	Self employment(small business)	Yes	Yes	1-2 hours	Yes	No	Two days	1329	0
CL222	CL	28	Married	Yes	Primary-partially completed	Not employed/housewife	No	No	30-60 minutes	Yes	No	None	791	0
CL223	CL	38	Divorced	.	Secondary-partially completed	Self employment(small business)	Yes	Yes	1-2 hours	.	No	None	718	0
CL224	CL	30	Seperated	.	Primary-partially completed	Formal employment	No	No	1-2 hours	.	No	None	568	0
CL225	CL	32	Married	Yes	Secondary-partially completed	Self employment(small business)	No	No	30-60 minutes	Yes	No	None	1022	0
CL226	CL	28	Married	Yes	Secondary-partially completed	Not employed/housewife	No	Yes	1-2 hours	Blank	No	None	396	1
CL227	CL	41	Married	Yes	No schooling	Not employed/housewife	No	No	1-2 hours	Yes	No	None	932	0
CL228	CL	36	Married	Yes	Secondary-partially completed	Self employment(small business)	Yes	No	30-60 minutes	Yes	No	None	523	0
CL229	CL	27	Married	Yes	Secondary completed	Self employment(small business)	Yes	Yes	30-60 minutes	Yes	No	None	1034	0
CL230	CL	24	Married	Yes	Primary-partially completed	Not employed/housewife	No	No	Greater than 2 hours	Yes	No	None	825	0
CL231	CL	36	Primary regular partner	Yes	Primary-partially completed	Not employed/housewife	No	No	30-60 minutes	.	No	None	785	0
CL232	CL	25	Divorced	.	Primary-partially completed	Not employed/housewife	No	Yes	1-2 hours	.	No	None	775	1
CL233	CL	29	Married	Yes	Secondary-partially completed	Self employment(small business)	Yes	Yes	1-2 hours	Yes	No	One day	443	1
CL234	CL	28	Married	Yes	No schooling	Self employment(small business)	No	No	Greater than 2 hours	Yes	No	One day	1101	0
CL235	CL	24	Married	Yes	Primary-partially completed	Not employed/housewife	No	No	1-2 hours	No	No	None	773	0
CL236	CL	39	Married	Yes	Primary-partially completed	Self employment(small business)	No	No	1-2 hours	Yes	No	Blank	816	1
CL237	CL	22	Married	Yes	Secondary-partially completed	Self employment(small business)	No	No	30-60 minutes	Yes	No	None	810	1
CL238	CL	23	Seperated	.	Primary-partially completed	Self employment(small business)	No	No	Less than 30 minutes	.	No	None	820	0
CL239	CL	33	Married	Yes	Primary-partially completed	Self employment(small business)	No	No	30-60 minutes	.	No	None	476	0
CL240	CL	33	Married	Yes	No schooling	Self employment(small business)	No	No	Greater than 2 hours	Yes	No	None	699	0
CL241	CL	25	Married	Yes	Secondary-partially completed	Not employed/housewife	No	Yes	30-60 minutes	Blank	No	None	692	0
CL242	CL	29	Married	Yes	No schooling	Not employed/housewife	Yes	Yes	30-60 minutes	Yes	No	None	525	0
CL243	CL	24	Married	Yes	Primary-partially completed	Self employment(small business)	No	No	30-60 minutes	Yes	No	Two days	855	0
CL244	CL	35	Divorced	.	Primary-completed	Not employed/housewife	No	Yes	Less than 30 minutes	.	No	Four days	520	1
CL245	CL	30	Married	Yes	Primary-partially completed	Not employed/housewife	No	Yes	1-2 hours	No	No	One day	1516	0
CL246	CL	26	Married	Yes	Primary-partially completed	Not employed/housewife	No	No	Less than 30 minutes	Yes	No	Four days	409	1
CL247	CL	33	Married	Yes	Secondary completed	Self employment(small business)	No	Yes	30-60 minutes	Yes	No	None	738	0
CL248	CL	27	Seperated	.	No schooling	Self employment(small business)	No	No	1-2 hours	.	No	None	948	0
CL249	CL	28	Married	Yes	Primary-partially completed	Formal employment	No	Yes	30-60 minutes	Yes	No	None	879	0
CL250	CL	30	Married	Yes	Secondary-partially completed	Formal employment	No	Yes	30-60 minutes	Yes	No	None	603	1
CL251	CL	27	Primary regular partner	No	College/University	Formal employment	Yes	Yes	30-60 minutes	Yes	No	None	981	0
CL252	CL	28	Married	Yes	Primary-partially completed	Self employment(small business)	No	Yes	30-60 minutes	.	No	None	594	0
CL253	CL	24	Married	Yes	Secondary-partially completed	Not employed/housewife	No	No	30-60 minutes	Yes	No	One day	877	0
CL254	CL	28	Married	Yes	Secondary completed	Not employed/housewife	No	No	30-60 minutes	Yes	No	None	829	0
CL255	CL	23	Married	Yes	Primary-completed	Not employed/housewife	No	No	1-2 hours	.	Yes	None	843	0
CL256	CL	28	Seperated	.	Secondary-partially completed	Self employment(small business)	No	No	30-60 minutes	.	No	None	410	0
CL257	CL	30	Seperated	.	Secondary completed	Formal employment	No	No	30-60 minutes	.	No	None	382	0
CL258	CL	29	Married	Yes	Primary-partially completed	Self employment(small business)	No	No	1-2 hours	Yes	No	None	904	0
CL259	CL	28	Seperated	.	Primary-partially completed	Not employed/housewife	No	No	30-60 minutes	Yes	No	None	1159	0
CL260	CL	26	Married	Yes	College/University	Self employment(small business)	Yes	Yes	30-60 minutes	Yes	No	None	704	1
CL261	CL	25	Divorced	.	Secondary completed	Formal employment	No	Yes	Greater than 2 hours	.	No	None	654	0
CL262	CL	32	Seperated	.	Primary-partially completed	Formal employment	No	No	1-2 hours	Yes	No	None	710	0
CL263	CL	34	Married	Yes	Secondary completed	Not employed/housewife	Yes	Yes	1-2 hours	Yes	No	None	483	0
CL264	CL	36	Married	Yes	Secondary completed	Self employment(small business)	Yes	No	1-2 hours	Yes	No	None	742	0
CL265	CL	28	Married	Yes	Secondary-partially completed	Formal employment	Yes	Yes	30-60 minutes	Yes	No	None	541	0
CL266	CL	37	Married	Yes	Secondary completed	Formal employment	No	Yes	1-2 hours	Yes	No	None	728	0
CL267	CL	27	Married	Yes	Primary-partially completed	Self employment(small business)	No	Yes	30-60 minutes	Blank	No	None	737	0
CL268	CL	33	Married	Yes	Primary-partially completed	Self employment(small business)	No	No	30-60 minutes	Yes	No	None	543	0
CL269	CL	24	Married	Yes	Secondary completed	Formal employment	Yes	Yes	30-60 minutes	Blank	Yes	None	642	1
CL270	CL	30	Married	Yes	Secondary-partially completed	Not employed/housewife	Yes	Yes	1-2 hours	Yes	No	None	562	0
CL271	CL	24	Widowed	.	Secondary-partially completed	Not employed/housewife	No	Yes	Less than 30 minutes	Yes	No	Blank	538	1
CL272	CL	28	Married	Yes	Primary-partially completed	Not employed/housewife	Yes	Yes	1-2 hours	Blank	No	Blank	780	1
CL273	CL	30	Married	Yes	Secondary-partially completed	Not employed/housewife	No	No	30-60 minutes	Yes	No	None	697	0
CL274	CL	28	Married	Yes	Secondary completed	Formal employment	No	No	30-60 minutes	Blank	No	None	1027	0
CL275	CL	32	Married	Yes	Secondary-partially completed	Not employed/housewife	No	No	1-2 hours	No	No	None	993	0
CL276	CL	28	Married	Yes	Primary-partially completed	Not employed/housewife	No	Yes	Greater than 2 hours	Yes	No	None	645	0
CL277	CL	28	Seperated	.	Secondary-partially completed	Self employment(small business)	No	No	30-60 minutes	Yes	No	None	73	1
CL278	CL	30	Married	Yes	Primary-completed	Self employment(small business)	Yes	No	30-60 minutes	Yes	No	None	334	1
CL279	CL	34	Married	Yes	No schooling	Self employment(small business)	Yes	Yes	30-60 minutes	Blank	No	None	541	0
CL280	CL	26	Married	Yes	No schooling	Not employed/housewife	No	Yes	1-2 hours	No	No	None	980	0
CL281	CL	33	Married	Yes	No schooling	Not employed/housewife	No	Yes	30-60 minutes	Yes	No	None	751	1
CL282	CL	34	Married	Yes	College/University	Self employment(small business)	No	No	30-60 minutes	.	No	None	277	1
CL283	CL	28	Divorced	.	Secondary completed	Self employment(small business)	No	No	1-2 hours	.	No	None	839	0
CL284	CL	25	Married	Yes	Primary-completed	Not employed/housewife	No	No	Greater than 2 hours	Yes	No	None	685	0
CL285	CL	24	Married	Yes	Primary-completed	Self employment(small business)	No	Yes	1-2 hours	Yes	No	None	1386	0
CL286	CL	25	Seperated	.	No schooling	Formal employment	Yes	No	30-60 minutes	.	No	None	1097	0
CL287	CL	29	Married	Yes	Secondary-partially completed	Not employed/housewife	Yes	Yes	1-2 hours	Blank	No	None	1346	0
CL288	CL	29	Married	Yes	Secondary completed	Formal employment	Yes	Yes	1-2 hours	.	No	None	855	0
CL289	CL	32	Married	Yes	Secondary completed	Not employed/housewife	Yes	Yes	30-60 minutes	Yes	No	None	633	0
CL290	CL	24	Seperated	.	Primary-partially completed	Not employed/housewife	No	No	1-2 hours	.	No	None	709	1
CL291	CL	25	Married	Yes	Secondary completed	Formal employment	No	Yes	30-60 minutes	Yes	No	None	478	0
CL292	CL	25	Widowed	.	Secondary-partially completed	Not employed/housewife	No	No	30-60 minutes	.	No	None	379	1
CL293	CL	37	Married	Yes	Secondary-partially completed	Self employment(small business)	Yes	Yes	1-2 hours	.	No	None	911	0
CL294	CL	27	Primary regular partner	No	Primary-partially completed	Self employment(small business)	No	No	30-60 minutes	Yes	No	None	836	0
CL295	CL	22	Divorced	.	Secondary completed	Not employed/housewife	No	Yes	30-60 minutes	.	No	None	594	0
CL296	CL	32	Married	Yes	Secondary-partially completed	Self employment(small business)	Yes	Yes	1-2 hours	Yes	No	None	623	0
CL297	CL	33	Married	Yes	Secondary-partially completed	Not employed/housewife	Yes	No	Greater than 2 hours	No	No	None	686	0
CL298	CL	39	Married	Yes	Secondary completed	Formal employment	No	No	1-2 hours	.	No	None	673	0
CL299	CL	23	Married	Yes	Secondary-partially completed	Not employed/housewife	Yes	Yes	1-2 hours	Yes	No	None	865	0
CL300	CL	38	Married	Yes	Primary-partially completed	Not employed/housewife	No	Yes	1-2 hours	Yes	No	None	790	0
CL301	CL	22	Married	Yes	Primary-completed	Not employed/housewife	No	No	30-60 minutes	.	No	None	925	0
CL302	CL	35	Primary regular partner	Yes	Primary-partially completed	Self employment(small business)	No	No	30-60 minutes	Yes	No	None	622	0
CL303	CL	30	Married	Yes	Primary-partially completed	Not employed/housewife	No	No	30-60 minutes	Yes	No	None	439	0
CL304	CL	30	Married	Yes	Secondary-partially completed	Self employment(small business)	Yes	Yes	30-60 minutes	No	No	None	539	0
CL305	CL	33	Married	Yes	Primary-partially completed	Self employment(small business)	No	No	Greater than 2 hours	Blank	No	None	435	1
CL306	CL	35	Married	Yes	Primary-partially completed	Not employed/housewife	Yes	Yes	30-60 minutes	.	No	None	473	0
CL307	CL	35	Married	Yes	Primary-partially completed	Not employed/housewife	No	No	Greater than 2 hours	.	No	None	635	0
CL308	CL	23	Married	Yes	Secondary completed	Formal employment	Yes	Yes	1-2 hours	.	No	None	747	0
CL309	CL	40	Married	Yes	Secondary completed	Formal employment	Yes	Yes	1-2 hours	Yes	No	None	597	1
CL310	CL	29	Married	Yes	Primary-partially completed	Self employment(small business)	No	No	30-60 minutes	Yes	No	None	667	0
CL311	CL	21	Widowed	.	Primary-partially completed	Not employed/housewife	No	No	Greater than 2 hours	.	No	None	1448	0
CL312	CL	34	Married	Yes	Primary-partially completed	Not employed/housewife	No	No	30-60 minutes	Yes	No	None	339	0
CL313	CL	41	Married	No	Primary-completed	Self employment(small business)	No	Yes	30-60 minutes	Yes	No	None	1043	0
CL314	CL	33	Married	Yes	Primary-partially completed	Self employment(small business)	No	No	Greater than 2 hours	Yes	No	None	1139	0
CL315	CL	36	Married	Yes	Primary-partially completed	Self employment(small business)	No	No	D	Yes	No	None	1277	0
CL316	CL	27	Divorced	.	College/University	Formal employment	Yes	Yes	Less than 30 minutes	.	No	None	1161	0
CL317	CL	23	Married	Yes	No schooling	Not employed/housewife	No	No	1-2 hours	Yes	No	None	769	0
CL318	CL	23	Married	Yes	Secondary-partially completed	Not employed/housewife	Yes	Yes	30-60 minutes	No	No	None	1200	0
CL319	CL	24	Married	Yes	Primary-completed	Not employed/housewife	Yes	Yes	30-60 minutes	Yes	No	None	1519	0
CL320	CL	26	Widowed	.	Secondary-partially completed	Self employment(small business)	No	No	30-60 minutes	.	No	None	801	1
CL321	CL	29	Married	Yes	Secondary-partially completed	Not employed/housewife	No	Yes	1-2 hours	Blank	No	None	845	0
CL322	CL	28	Married	Yes	Primary-completed	Not employed/housewife	No	Yes	30-60 minutes	Yes	No	None	826	0
CH1	CH	30	Married	Yes	Secondary completed	Not employed/housewife	No	No	Less than 30 minutes	No	No	None	663	1
CH2	CH	34	Widowed	.	Secondary completed	Not employed/housewife	Yes	Yes	30-60 minutes	.	No	None	1076	0
CH3	CH	36	Married	Yes	Secondary-partially completed	Not employed/housewife	No	No	Less than 30 minutes	Blank	No	None	850	0
CH4	CH	33	No regular partner	.	Secondary completed	Self employment(small business)	Yes	Yes	Less than 30 minutes	.	No	None	871	0
CH5	CH	35	Married	Yes	Secondary completed	Formal employment	No	No	Less than 30 minutes	Yes	No	None	738	0
CH6	CH	42	Divorced	.	Secondary completed	Not employed/housewife	Yes	Yes	Less than 30 minutes	.	No	None	923	0
CH7	CH	34	Married	Yes	Primary-partially completed	Self employment(small business)	Yes	Yes	Less than 30 minutes	Yes	No	None	622	0
CH8	CH	30	Married	Yes	Secondary completed	Not employed/housewife	Yes	Yes	30-60 minutes	Yes	No	None	954	0
CH9	CH	30	Married	Yes	Secondary completed	Not employed/housewife	Yes	Yes	Less than 30 minutes	Yes	No	Blank	1743	0
CH10	CH	30	Married	Yes	Secondary completed	Not employed/housewife	No	No	1-2 hours	Yes	No	None	1865	0
CH11	CH	26	Primary regular partner	Yes	Primary-completed	Self employment(small business)	Yes	Yes	Less than 30 minutes	No	No	None	910	0
CH12	CH	26	Married	Yes	Secondary-partially completed	Self employment(small business)	Yes	No	1-2 hours	Yes	No	None	1001	0
CH13	CH	24	Seperated	.	Secondary-partially completed	Not employed/housewife	Yes	Yes	30-60 minutes	.	No	None	789	1
CH14	CH	27	Married	Yes	Secondary completed	Not employed/housewife	Yes	Yes	Less than 30 minutes	Yes	No	None	1092	0
CH15	CH	39	Married	Yes	Secondary completed	Not employed/housewife	No	No	30-60 minutes	No	No	None	1346	0
CH16	CH	33	Married	Yes	Secondary-partially completed	Not employed/housewife	No	No	Less than 30 minutes	Yes	No	None	649	0
CH17	CH	36	Married	Yes	Secondary completed	Not employed/housewife	No	No	Less than 30 minutes	Yes	No	None	695	0
CH18	CH	24	Married	Yes	Secondary-partially completed	Not employed/housewife	No	No	Less than 30 minutes	No	No	None	954	0
CH19	CH	35	Seperated	.	Primary-completed	Not employed/housewife	Yes	Yes	1-2 hours	.	No	None	918	0
CH20	CH	26	Married	Yes	Secondary-partially completed	Not employed/housewife	Yes	Yes	Less than 30 minutes	No	No	None	1239	0
CH21	CH	38	Married	Yes	Secondary completed	Not employed/housewife	No	No	1-2 hours	Yes	No	None	1159	0
CH22	CH	32	Seperated	.	Secondary completed	Not employed/housewife	No	No	30-60 minutes	.	No	None	1243	0
CH23	CH	31	Married	Yes	Secondary completed	Not employed/housewife	Yes	Yes	30-60 minutes	No	No	None	928	0
CH24	CH	29	No regular partner	.	College/University	Not employed/housewife	Yes	Yes	30-60 minutes	Yes	No	Blank	1003	1
CH25	CH	40	Married	Yes	Secondary-partially completed	Self employment(small business)	Yes	Yes	Less than 30 minutes	Yes	No	None	1360	0
CH26	CH	34	Married	Yes	Secondary-partially completed	Not employed/housewife	Yes	Yes	1-2 hours	Yes	Yes	None	954	0
CH27	CH	31	Married	Yes	Secondary completed	Self employment(small business)	No	Yes	30-60 minutes	Yes	No	None	912	0
CH28	CH	34	Widowed	.	Secondary completed	Self employment(small business)	No	No	30-60 minutes	.	No	None	1242	0
CH29	CH	35	Married	Yes	Secondary completed	Not employed/housewife	Yes	Yes	Less than 30 minutes	Yes	No	None	1364	0
CH30	CH	25	Married	Yes	Secondary-partially completed	Not employed/housewife	Yes	No	1-2 hours	Yes	No	None	582	0
CH31	CH	39	Widowed	.	Secondary completed	Formal employment	Yes	Yes	Less than 30 minutes	.	No	None	884	0
CH32	CH	30	Married	Yes	Secondary-partially completed	Formal employment	Yes	Yes	Less than 30 minutes	Yes	No	None	799	0
CH33	CH	40	Married	Yes	Secondary completed	Self employment(small business)	Yes	Yes	Less than 30 minutes	Yes	No	None	698	0
CH34	CH	39	Married	Yes	Secondary-partially completed	Not employed/housewife	Yes	Yes	30-60 minutes	No	No	None	1135	0
CH35	CH	29	Married	Yes	College/University	Formal employment	Yes	Yes	30-60 minutes	Yes	No	None	679	0
CH36	CH	25	Married	Yes	Secondary completed	Formal employment	No	No	1-2 hours	No	No	None	512	0
CH37	CH	32	Divorced	.	Secondary-partially completed	Not employed/housewife	No	No	Less than 30 minutes	.	No	None	707	0
CH38	CH	23	Married	Yes	Secondary-partially completed	Not employed/housewife	No	No	30-60 minutes	No	No	None	1040	0
CH39	CH	27	Married	Yes	Secondary-partially completed	Not employed/housewife	No	No	Less than 30 minutes	.	No	None	691	1
CH40	CH	41	Married	Yes	Secondary completed	Formal employment	Yes	Yes	Less than 30 minutes	Yes	No	None	905	0
CH41	CH	23	Married	Yes	Secondary-partially completed	Not employed/housewife	No	No	30-60 minutes	No	No	Don't know / cannot remember	811	0
CH42	CH	29	Married	Yes	Primary-completed	Not employed/housewife	Yes	Yes	Less than 30 minutes	Blank	No	None	503	0
CH43	CH	24	Married	Yes	Secondary completed	Not employed/housewife	Yes	Yes	30-60 minutes	Yes	No	None	1039	0
CH44	CH	29	Married	Yes	Secondary completed	Self employment(small business)	Yes	Yes	Less than 30 minutes	Yes	No	None	1145	0
CH45	CH	40	Married	Yes	Secondary-partially completed	Self employment(small business)	Yes	Yes	30-60 minutes	Yes	No	None	881	1
CH46	CH	26	Married	Yes	Secondary completed	Not employed/housewife	Yes	Yes	Less than 30 minutes	Yes	No	None	992	0
CH47	CH	38	Married	Yes	Secondary-partially completed	Self employment(small business)	Yes	Yes	30-60 minutes	No	No	None	1584	0
CH48	CH	35	Married	Yes	Secondary-partially completed	Not employed/housewife	No	Yes	Less than 30 minutes	Yes	No	None	1068	0
CH49	CH	41	Married	Yes	Secondary completed	Not employed/housewife	Yes	Yes	Less than 30 minutes	Yes	No	None	1634	0
CH50	CH	42	Married	Yes	Secondary completed	Self employment(small business)	Yes	Yes	Less than 30 minutes	Yes	No	None	1252	0
CH51	CH	26	Married	Yes	Secondary-partially completed	Self employment(small business)	Yes	Yes	30-60 minutes	Yes	No	None	740	0
CH52	CH	22	Divorced	.	Secondary-partially completed	Not employed/housewife	No	No	Less than 30 minutes	Yes	No	None	1017	1
CH53	CH	45	Married	Yes	Secondary completed	Self employment(small business)	Yes	Yes	30-60 minutes	Yes	No	None	1358	0
CH54	CH	30	Widowed	.	Secondary-partially completed	Self employment(small business)	No	No	1-2 hours	.	No	None	1393	0
CH55	CH	24	Married	Yes	Secondary-partially completed	Formal employment	No	No	Less than 30 minutes	Yes	No	None	1281	1
CH56	CH	24	Married	Yes	Secondary-partially completed	Self employment(small business)	No	No	Less than 30 minutes	Yes	No	None	838	1
CH57	CH	37	Married	Yes	Secondary-partially completed	Self employment(small business)	No	No	30-60 minutes	Yes	No	None	861	0
CH58	CH	33	Primary regular partner	No	Primary-completed	Not employed/housewife	No	No	30-60 minutes	.	No	None	312	1
CH59	CH	30	Married	Yes	Primary-completed	Not employed/housewife	No	No	1-2 hours	Yes	No	None	1279	0
CH60	CH	35	Married	Yes	Secondary-partially completed	Not employed/housewife	No	No	Less than 30 minutes	No	No	None	1170	0
CH61	CH	28	Married	Yes	Secondary completed	Not employed/housewife	Yes	Yes	30-60 minutes	Yes	No	None	776	0
CH62	CH	40	Married	Yes	Secondary completed	Self employment(small business)	Yes	Yes	Less than 30 minutes	No	No	None	977	0
CH63	CH	27	Married	Yes	Secondary-partially completed	Self employment(small business)	No	No	30-60 minutes	Yes	No	None	1742	0
CH64	CH	31	Married	Yes	Secondary-partially completed	Not employed/housewife	No	No	30-60 minutes	Yes	No	None	965	0
CH65	CH	39	Seperated	.	Secondary completed	Not employed/housewife	No	No	Greater than 2 hours	.	No	None	1221	0
CH66	CH	38	Married	Yes	Secondary completed	Self employment(small business)	Yes	Yes	Less than 30 minutes	Blank	No	None	700	0
CH67	CH	22	Married	Yes	Secondary completed	Not employed/housewife	Yes	Yes	30-60 minutes	Yes	No	None	1640	0
CH68	CH	47	Married	Yes	Secondary completed	Not employed/housewife	Yes	Yes	Less than 30 minutes	Yes	No	None	709	0
CH69	CH	36	Married	Yes	Secondary completed	Not employed/housewife	Yes	Yes	1-2 hours	.	No	None	2935	0
CH70	CH	35	Married	Yes	Secondary-partially completed	Not employed/housewife	Yes	Yes	Less than 30 minutes	Yes	No	None	951	0
CH71	CH	34	Married	Yes	Secondary completed	Not employed/housewife	Yes	Yes	Less than 30 minutes	Yes	No	None	709	0
CH72	CH	28	Married	Yes	Secondary completed	Formal employment	Yes	Yes	30-60 minutes	Yes	No	None	817	0
CH73	CH	42	Married	Yes	Secondary completed	Not employed/housewife	No	No	1-2 hours	Yes	No	None	779	0
CH74	CH	41	Widowed	.	Secondary completed	Self employment(small business)	Yes	Yes	30-60 minutes	.	No	None	984	0
CH75	CH	35	Married	Yes	Secondary-partially completed	Not employed/housewife	Yes	Yes	30-60 minutes	Yes	No	None	1012	0
CH76	CH	33	Married	Yes	Secondary completed	Not employed/housewife	Yes	Yes	30-60 minutes	Yes	No	None	669	0
CH77	CH	43	Married	Yes	Secondary completed	Self employment(small business)	Yes	Yes	Less than 30 minutes	Yes	No	None	969	0
CH78	CH	36	Married	Yes	Secondary-partially completed	Self employment(small business)	Yes	Yes	Less than 30 minutes	Yes	No	None	1482	0
CH79	CH	22	Married	Yes	Secondary completed	Not employed/housewife	No	No	1-2 hours	.	No	None	760	0
CH80	CH	23	Widowed	.	Secondary completed	Not employed/housewife	No	No	1-2 hours	.	No	None	986	0
CH81	CH	29	Seperated	.	Secondary completed	Not employed/housewife	Yes	Yes	30-60 minutes	.	No	None	1048	0
CH82	CH	27	Married	Yes	Primary-partially completed	Formal employment	No	No	Less than 30 minutes	Yes	No	None	1255	0
CH83	CH	28	Primary regular partner	Yes	Secondary-partially completed	Self employment(small business)	Yes	Yes	30-60 minutes	.	No	Blank	1233	1
CH84	CH	31	Primary regular partner	Yes	Secondary-partially completed	Self employment(small business)	Yes	Yes	Less than 30 minutes	Yes	No	None	765	0
CH85	CH	38	Married	Yes	Primary-completed	Not employed/housewife	Yes	Yes	30-60 minutes	Yes	No	None	1016	0
CH86	CH	44	Married	Yes	Secondary-partially completed	Not employed/housewife	Yes	Yes	Less than 30 minutes	Yes	No	None	1029	0
CH87	CH	23	Married	Yes	Secondary-partially completed	Not employed/housewife	No	No	Less than 30 minutes	No	No	None	912	0
CH88	CH	29	Married	Yes	Secondary-partially completed	Not employed/housewife	No	No	30-60 minutes	Yes	No	None	1007	0
CH89	CH	25	Married	Yes	Secondary-partially completed	Not employed/housewife	No	No	1-2 hours	Yes	No	None	1080	0
CH90	CH	40	Married	Yes	Secondary completed	Self employment(small business)	Yes	Yes	30-60 minutes	.	No	None	710	0
CH91	CH	27	Married	Yes	Secondary-partially completed	Not employed/housewife	No	No	30-60 minutes	Yes	No	None	616	0
CH92	CH	38	Married	Yes	Secondary completed	Self employment(small business)	No	No	30-60 minutes	Yes	No	None	1236	0
CH93	CH	28	Married	Yes	Secondary-partially completed	Not employed/housewife	Yes	Yes	30-60 minutes	Yes	No	None	838	0
CH94	CH	28	Married	Yes	Secondary completed	Self employment(small business)	No	No	30-60 minutes	Yes	No	None	844	0
CS1	CS	33	Married	Yes	Secondary completed	Not employed/housewife	Yes	No	Less than 30 minutes	Yes	No	None	494	1
CS2	CS	33	Widowed	.	College/University	Formal employment	Yes	Yes	Less than 30 minutes	.	No	None	1390	0
CS3	CS	29	Married	Yes	Secondary completed	Self employment(small business)	Yes	Yes	30-60 minutes	Yes	No	None	874	0
CS4	CS	31	Married	Yes	Secondary completed	Self employment(small business)	Yes	Yes	30-60 minutes	Blank	No	None	300	0
CS5	CS	40	Married	Yes	Secondary completed	Not employed/housewife	Yes	Yes	Less than 30 minutes	Yes	No	None	850	0
CS6	CS	31	Married	Yes	Secondary completed	Not employed/housewife	Yes	Yes	Less than 30 minutes	Yes	No	None	767	0
CS7	CS	24	Married	Yes	Secondary completed	Not employed/housewife	Yes	Yes	30-60 minutes	Yes	No	None	772	0
CS8	CS	29	Primary regular partner	No	Secondary completed	Self employment(small business)	No	No	Less than 30 minutes	Yes	No	None	617	0
CS9	CS	36	Married	Yes	Secondary completed	Formal employment	Yes	Yes	Less than 30 minutes	Yes	No	None	1130	0
CS10	CS	26	Married	Yes	Secondary completed	Self employment(small business)	Yes	Yes	Less than 30 minutes	Yes	No	None	733	0
CS11	CS	34	Married	Yes	Secondary completed	Not employed/housewife	Yes	Yes	Less than 30 minutes	No	No	None	874	0
CS12	CS	34	Married	Yes	Secondary-partially completed	Not employed/housewife	Yes	Yes	Less than 30 minutes	Yes	No	None	627	0
CS13	CS	24	No regular partner	.	Secondary completed	Formal employment	No	Yes	Less than 30 minutes	.	No	None	762	1
CS14	CS	29	Married	Yes	Secondary completed	Formal employment	Yes	Yes	30-60 minutes	Yes	No	None	620	0
CS15	CS	27	Married	No	Secondary completed	Not employed/housewife	Yes	No	Less than 30 minutes	Yes	No	None	1831	0
CS16	CS	31	Primary regular partner	Yes	Secondary completed	Self employment(small business)	Yes	Yes	Less than 30 minutes	Yes	No	None	865	0
CS17	CS	29	Married	Yes	Secondary completed	Self employment(small business)	Yes	Yes	30-60 minutes	Yes	No	None	1513	0
CS18	CS	25	Married	Yes	Secondary completed	Formal employment	Yes	Yes	Less than 30 minutes	Yes	No	None	1045	0
CS19	CS	33	Married	Yes	Secondary-partially completed	Self employment(small business)	No	No	Less than 30 minutes	Yes	No	None	989	0
CS20	CS	43	Married	Yes	Secondary-partially completed	Not employed/housewife	Yes	Yes	Less than 30 minutes	No	No	None	899	0
CS21	CS	27	Seperated	.	Secondary completed	Self employment(small business)	Yes	Yes	30-60 minutes	.	No	None	1434	0
CS22	CS	39	Married	Yes	Secondary completed	Self employment(small business)	Yes	Yes	30-60 minutes	Yes	No	None	856	0
CS23	CS	32	Married	Yes	Secondary completed	Not employed/housewife	Yes	Yes	Less than 30 minutes	Yes	No	None	1205	0
CS24	CS	38	Primary regular partner	Yes	Secondary completed	Self employment(small business)	Yes	Yes	Less than 30 minutes	Yes	Yes	None	553	0
CS25	CS	33	Married	Yes	Secondary completed	Not employed/housewife	Yes	Yes	Less than 30 minutes	Yes	No	None	1172	0
CS26	CS	41	Widowed	.	Secondary completed	Self employment(small business)	Yes	Yes	Less than 30 minutes	.	No	None	1122	0
CS27	CS	31	Divorced	.	Secondary-partially completed	Not employed/housewife	No	Yes	30-60 minutes	.	No	None	910	0
CS28	CS	38	Married	Yes	Secondary completed	Self employment(small business)	No	No	Less than 30 minutes	Blank	No	None	1022	0
CS29	CS	29	Married	Yes	Secondary completed	Self employment(small business)	No	No	30-60 minutes	Blank	No	None	779	0
CS30	CS	31	Married	Yes	Secondary-partially completed	Self employment(small business)	Yes	Yes	Less than 30 minutes	Yes	No	None	642	1
CS31	CS	28	Married	Yes	Secondary completed	Self employment(small business)	Yes	Yes	Less than 30 minutes	Yes	No	None	590	0
CS32	CS	30	Married	Yes	Secondary-partially completed	Not employed/housewife	Yes	No	1-2 hours	Yes	No	None	939	0
CS33	CS	34	Primary regular partner	Yes	Primary-partially completed	Self employment(small business)	Yes	Yes	Less than 30 minutes	Yes	No	None	733	0
CS34	CS	48	Married	Yes	Secondary-partially completed	Not employed/housewife	Yes	Yes	Less than 30 minutes	Yes	No	None	718	0
CS35	CS	36	Married	Yes	Secondary-partially completed	Not employed/housewife	Yes	Yes	Less than 30 minutes	.	No	None	855	0
CS36	CS	38	Married	Yes	Secondary completed	Self employment(small business)	No	No	Less than 30 minutes	Yes	No	None	659	0
CS37	CS	30	Married	Yes	Secondary completed	Not employed/housewife	Yes	Yes	Less than 30 minutes	Blank	No	None	1009	0
CS38	CS	38	Married	Yes	Primary-partially completed	Self employment(small business)	No	No	Greater than 2 hours	Yes	No	None	695	0
CS39	CS	33	Married	Yes	Secondary-partially completed	Self employment(small business)	Yes	Yes	Less than 30 minutes	.	No	None	1069	0
CS40	CS	39	Married	Yes	Secondary completed	Formal employment	Yes	Yes	Less than 30 minutes	Yes	No	None	762	0
CS41	CS	34	Married	Yes	Secondary completed	Not employed/housewife	Yes	Yes	1-2 hours	Yes	No	None	539	0
CS42	CS	33	Married	Yes	Primary-partially completed	Self employment(small business)	No	No	30-60 minutes	Yes	No	None	506	0
CS43	CS	32	Married	Yes	Primary-partially completed	Not employed/housewife	Yes	Yes	Less than 30 minutes	Yes	No	None	809	0
CS44	CS	31	Widowed	.	Secondary completed	Not employed/housewife	Yes	Yes	Less than 30 minutes	.	No	None	1129	0
CS45	CS	42	Married	Yes	Secondary completed	Self employment(small business)	No	No	30-60 minutes	Yes	No	None	964	0
CS46	CS	33	Married	Yes	Secondary completed	Self employment(small business)	Yes	Yes	Less than 30 minutes	No	No	None	842	0
CS47	CS	29	Married	No	Secondary completed	Not employed/housewife	Yes	Yes	Less than 30 minutes	No	No	None	1019	0
CS48	CS	24	Married	Yes	Secondary completed	Not employed/housewife	Yes	Yes	Less than 30 minutes	Yes	No	None	1430	0
CS49	CS	41	Married	Yes	Secondary completed	Not employed/housewife	Yes	Yes	Less than 30 minutes	Yes	No	None	649	0
CS50	CS	34	Married	Yes	Secondary completed	Self employment(small business)	Yes	Yes	Less than 30 minutes	Yes	No	None	871	0
CS51	CS	35	Married	Yes	Primary-partially completed	Not employed/housewife	Yes	Yes	Less than 30 minutes	No	No	None	977	0
CS52	CS	29	Widowed	.	Secondary completed	Self employment(small business)	Yes	Yes	30-60 minutes	.	No	None	841	0
CS53	CS	36	Married	Yes	Secondary completed	Not employed/housewife	Yes	Yes	Less than 30 minutes	No	No	None	919	0
CS54	CS	38	Divorced	.	Secondary-partially completed	Self employment(small business)	Yes	Yes	1-2 hours	.	No	None	1017	0
CS55	CS	39	Married	Yes	Secondary completed	Not employed/housewife	Yes	Yes	Less than 30 minutes	Blank	No	None	959	0
CS56	CS	30	Married	Yes	Secondary-partially completed	Self employment(small business)	Yes	Yes	Less than 30 minutes	Yes	No	None	486	0
CS57	CS	27	Married	Yes	Secondary completed	Self employment(small business)	Yes	Yes	Less than 30 minutes	Yes	No	None	941	0
CS58	CS	31	Married	Yes	Secondary completed	Self employment(small business)	No	No	1-2 hours	Yes	No	None	1838	1
CS59	CS	31	Married	Yes	Secondary completed	Self employment(small business)	Yes	Yes	Less than 30 minutes	Yes	No	None	770	0
CS60	CS	28	Married	Yes	Secondary completed	Self employment(small business)	No	No	Greater than 2 hours	Yes	No	None	1046	0
CS61	CS	28	Married	Yes	Secondary completed	Not employed/housewife	Yes	Yes	Less than 30 minutes	Yes	No	None	1127	0
CS62	CS	28	Married	Yes	Secondary-partially completed	Self employment(small business)	No	No	30-60 minutes	Yes	No	None	503	0
CS63	CS	41	Married	Yes	Secondary completed	Not employed/housewife	No	No	30-60 minutes	.	No	None	713	0
CS64	CS	36	Married	Yes	Secondary completed	Self employment(small business)	Yes	Yes	Less than 30 minutes	Blank	No	None	585	0
CS65	CS	37	Married	Yes	Secondary completed	Formal employment	Yes	Yes	Less than 30 minutes	Yes	No	None	977	0
CS66	CS	41	Married	Yes	Secondary-partially completed	Self employment(small business)	No	No	30-60 minutes	Yes	No	None	1004	0
CS67	CS	41	Married	Yes	Secondary completed	Formal employment	Yes	Yes	Less than 30 minutes	Yes	No	None	736	0
CS68	CS	35	Widowed	.	Secondary completed	Formal employment	Yes	Yes	Less than 30 minutes	.	No	None	982	0
CS69	CS	32	Widowed	.	Secondary-partially completed	Formal employment	Yes	Yes	Less than 30 minutes	.	No	None	1023	0
CS70	CS	30	Married	Yes	Secondary-partially completed	Formal employment	Yes	Yes	Less than 30 minutes	Yes	No	None	1064	0
CS71	CS	29	Seperated	.	Primary-partially completed	Self employment(small business)	No	No	30-60 minutes	Yes	No	None	539	0
CS72	CS	41	Married	Yes	Secondary completed	Self employment(small business)	Yes	Yes	Less than 30 minutes	Yes	No	None	720	0
CS73	CS	37	Married	Yes	Secondary completed	Self employment(small business)	Yes	Yes	Less than 30 minutes	Yes	No	None	1025	0
CS74	CS	30	Widowed	.	Secondary completed	Not employed/housewife	Yes	Yes	Less than 30 minutes	.	No	None	931	0
CS75	CS	30	Widowed	.	Secondary completed	Formal employment	Yes	No	Less than 30 minutes	Yes	No	None	989	0
CS76	CS	39	Married	Yes	Secondary completed	Self employment(small business)	Yes	Yes	Less than 30 minutes	Yes	No	None	1170	1
CS77	CS	27	Married	Yes	Secondary-partially completed	Not employed/housewife	Yes	Yes	30-60 minutes	Yes	No	None	831	0
CS78	CS	31	Married	Yes	Primary-completed	Not employed/housewife	Yes	Yes	Less than 30 minutes	Yes	No	None	1045	0
CS79	CS	27	Divorced	.	Secondary-partially completed	Self employment(small business)	Yes	No	Less than 30 minutes	.	No	None	1393	0
CS80	CS	36	Married	Yes	Secondary completed	Self employment(small business)	Yes	No	30-60 minutes	Yes	No	None	1568	0
CS81	CS	30	Married	Yes	Primary-partially completed	Self employment(small business)	Yes	Yes	Less than 30 minutes	Yes	No	None	1049	0
CS82	CS	39	Married	Yes	Secondary completed	Self employment(small business)	Yes	Yes	Less than 30 minutes	Blank	No	None	432	0
CS83	CS	35	Married	Yes	Secondary completed	Self employment(small business)	No	Yes	Less than 30 minutes	No	No	None	1041	0
CS84	CS	40	Married	Yes	Primary-completed	Self employment(small business)	No	No	1-2 hours	Yes	No	None	680	0
CS85	CS	34	Widowed	.	Primary-partially completed	Self employment(small business)	No	No	Less than 30 minutes	.	No	None	848	0
CS86	CS	30	Married	Yes	Secondary completed	Not employed/housewife	Yes	Yes	Less than 30 minutes	Yes	No	None	547	0
CS87	CS	23	Primary regular partner	No	Primary-completed	Self employment(small business)	Yes	Yes	Less than 30 minutes	Yes	No	None	1001	0
CS88	CS	38	Married	Yes	Secondary-partially completed	Not employed/housewife	No	No	30-60 minutes	Yes	No	None	1176	0
CS89	CS	36	Married	Yes	Secondary completed	Not employed/housewife	No	No	Less than 30 minutes	Yes	No	Blank	884	1
CS90	CS	34	Married	Yes	Secondary completed	Self employment(small business)	No	No	30-60 minutes	Yes	No	None	890	0
CS91	CS	39	Married	Yes	Secondary completed	Self employment(small business)	No	No	Less than 30 minutes	Yes	No	None	968	0
CS92	CS	27	Married	Yes	Secondary-partially completed	Not employed/housewife	Yes	Yes	Less than 30 minutes	Yes	No	None	986	0
CS93	CS	33	Married	Yes	Secondary completed	Self employment(small business)	No	No	30-60 minutes	.	No	None	920	0
CS94	CS	32	Married	Yes	Secondary-partially completed	Self employment(small business)	Yes	Yes	Less than 30 minutes	Yes	No	None	656	0
CS95	CS	35	Married	Yes	Secondary completed	Self employment(small business)	Yes	Yes	Less than 30 minutes	Yes	No	None	979	0
CS96	CS	37	Married	Yes	Secondary-partially completed	Not employed/housewife	Yes	Yes	30-60 minutes	Yes	No	None	831	0
CS97	CS	32	Married	Yes	Primary-completed	Not employed/housewife	No	Yes	Less than 30 minutes	.	No	None	1022	0
CS98	CS	33	Widowed	.	Secondary completed	Self employment(small business)	No	No	Less than 30 minutes	.	No	None	982	0
CS99	CS	38	Married	Yes	Primary-completed	Self employment(small business)	Yes	No	Less than 30 minutes	Yes	No	None	1324	0
CS100	CS	31	Widowed	.	Secondary completed	Not employed/housewife	No	No	Less than 30 minutes	.	No	None	928	0
CS101	CS	38	Married	Yes	Secondary-partially completed	Self employment(small business)	No	No	30-60 minutes	Yes	No	None	693	0
CS102	CS	42	Married	Yes	Primary-completed	Not employed/housewife	Yes	Yes	Less than 30 minutes	Yes	No	None	822	1
CS103	CS	23	Primary regular partner	Yes	Secondary completed	Not employed/housewife	Yes	Yes	Less than 30 minutes	.	No	None	951	0
CS104	CS	41	Married	Yes	Secondary-partially completed	Self employment(small business)	Yes	Yes	Less than 30 minutes	Yes	No	None	625	0
CS105	CS	34	Married	Yes	Secondary completed	Not employed/housewife	No	No	Greater than 2 hours	Yes	No	None	844	0
CS106	CS	29	Married	Yes	Secondary-partially completed	Self employment(small business)	No	Yes	1-2 hours	Yes	No	None	719	0
CS107	CS	24	Primary regular partner	No	Secondary completed	Formal employment	Yes	Yes	30-60 minutes	Yes	No	None	630	0
CS108	CS	29	Married	Yes	Secondary completed	Self employment(small business)	No	No	1-2 hours	Yes	No	None	825	0
CS109	CS	37	Married	Yes	Secondary completed	Not employed/housewife	Yes	Yes	30-60 minutes	Yes	No	None	1139	0
CS110	CS	41	Married	Yes	Secondary-partially completed	Not employed/housewife	No	No	30-60 minutes	Yes	No	None	1008	0
CS111	CS	32	Married	Yes	Secondary-partially completed	Not employed/housewife	No	No	Less than 30 minutes	Yes	No	None	1301	0
CS112	CS	35	Married	Yes	Secondary completed	Not employed/housewife	Yes	Yes	Less than 30 minutes	Yes	No	None	544	0
CS113	CS	32	Married	Yes	Secondary-partially completed	Not employed/housewife	Yes	No	1-2 hours	Yes	No	None	1354	0
CS114	CS	30	Married	Yes	Secondary-partially completed	Not employed/housewife	Yes	No	Less than 30 minutes	Yes	No	None	1299	0
CS115	CS	32	Married	Yes	Secondary completed	Self employment(small business)	Yes	Yes	30-60 minutes	Yes	No	None	999	0
CS116	CS	33	Married	Yes	Secondary completed	Self employment(small business)	No	No	1-2 hours	Blank	No	None	505	0
CS117	CS	22	Married	Yes	Secondary-partially completed	Not employed/housewife	Yes	Yes	30-60 minutes	Blank	No	None	847	0
CS118	CS	27	Married	Yes	Secondary-partially completed	Not employed/housewife	Yes	Yes	Less than 30 minutes	Yes	No	None	1244	0
CS119	CS	26	Married	Yes	Secondary-partially completed	Not employed/housewife	Yes	Yes	30-60 minutes	.	No	None	864	0
CS120	CS	26	Married	Yes	Secondary completed	Not employed/housewife	Yes	Yes	30-60 minutes	Yes	No	None	1137	0
CS121	CS	25	Married	Yes	Secondary completed	Not employed/housewife	No	No	1-2 hours	Yes	No	None	1133	0
CS122	CS	22	Married	Yes	Primary-partially completed	Formal employment	No	No	30-60 minutes	Yes	No	None	953	0
CS123	CS	29	Married	Yes	Secondary completed	Self employment(small business)	Yes	Yes	30-60 minutes	Yes	No	None	504	1
CS124	CS	34	No regular partner	.	Primary-completed	Self employment(small business)	Yes	Yes	Less than 30 minutes	.	No	None	1255	0
CS125	CS	36	Married	Yes	Secondary-partially completed	Not employed/housewife	Yes	Yes	Less than 30 minutes	Yes	No	None	810	0
CS126	CS	30	Married	Yes	Secondary completed	Not employed/housewife	Yes	Yes	1-2 hours	Yes	No	None	1576	0
CS127	CS	30	Married	Yes	Secondary-partially completed	Not employed/housewife	No	No	30-60 minutes	Yes	No	None	911	0
CS128	CS	32	Seperated	.	Secondary completed	Self employment(small business)	Yes	Yes	Less than 30 minutes	Yes	No	None	1269	0
CS129	CS	33	Married	Yes	Secondary completed	Self employment(small business)	Yes	No	Less than 30 minutes	Yes	No	None	842	0
CS130	CS	31	Married	Yes	Secondary completed	Self employment(small business)	Yes	Yes	Less than 30 minutes	Blank	No	None	880	0
CS131	CS	31	Married	Yes	Secondary completed	Not employed/housewife	Yes	Yes	Less than 30 minutes	Yes	No	None	761	0
CS132	CS	25	Married	Yes	Primary-completed	Self employment(small business)	No	No	1-2 hours	Yes	No	None	1278	0
CS133	CS	33	Primary regular partner	Yes	Secondary completed	Self employment(small business)	Yes	Yes	1-2 hours	No	No	None	1169	0
CS134	CS	22	Primary regular partner	Yes	Secondary completed	Self employment(small business)	Yes	Yes	30-60 minutes	Yes	No	None	1025	0
CS135	CS	32	Married	Yes	Secondary completed	Not employed/housewife	No	No	1-2 hours	Yes	No	None	1356	0
CS136	CS	31	Primary regular partner	No	Secondary-partially completed	Self employment(small business)	Yes	Yes	Less than 30 minutes	Yes	No	None	553	0
CS137	CS	27	Married	Yes	Secondary completed	Self employment(small business)	Yes	No	Greater than 2 hours	Yes	No	None	767	0
CS138	CS	38	Married	Yes	Primary-partially completed	Not employed/housewife	Yes	Yes	Less than 30 minutes	Yes	No	None	604	0
CS139	CS	37	Married	Yes	Secondary-partially completed	Formal employment	Yes	Yes	Less than 30 minutes	Yes	No	None	952	0
CS140	CS	25	Married	Yes	Secondary completed	Formal employment	Yes	Yes	1-2 hours	Blank	No	None	821	0
CS141	CS	23	Married	Yes	Secondary completed	Self employment(small business)	No	No	1-2 hours	Yes	No	Four days	862	1
CS142	CS	31	Widowed	.	Secondary completed	Self employment(small business)	Yes	Yes	Less than 30 minutes	.	No	None	1031	0
CS143	CS	32	Married	Yes	Secondary completed	Self employment(small business)	No	No	30-60 minutes	Yes	No	None	1324	0
CS144	CS	29	Married	Yes	Secondary completed	Not employed/housewife	No	No	Less than 30 minutes	Yes	No	None	1078	0
CS145	CS	27	Married	Yes	Secondary completed	Self employment(small business)	Yes	Yes	Less than 30 minutes	Yes	No	None	1159	0
CS146	CS	31	Married	Yes	Secondary completed	Not employed/housewife	Yes	Yes	Less than 30 minutes	.	No	None	1288	0
CS147	CS	31	Seperated	.	Secondary completed	Self employment(small business)	Yes	Yes	30-60 minutes	.	No	None	674	0
CS148	CS	38	Married	Yes	Primary-completed	Self employment(small business)	No	No	30-60 minutes	Yes	No	None	1719	0
CS149	CS	35	Married	Yes	Secondary completed	Self employment(small business)	Yes	Yes	Less than 30 minutes	Yes	No	None	925	0
CS150	CS	32	Married	Yes	Primary-completed	Not employed/housewife	No	No	Less than 30 minutes	Yes	No	None	970	1
CS151	CS	23	Married	Yes	Secondary completed	Not employed/housewife	Yes	Yes	Less than 30 minutes	Yes	No	None	1147	1
CS152	CS	33	Primary regular partner	Yes	Primary-partially completed	Self employment(small business)	Yes	No	30-60 minutes	Yes	No	None	771	0
CS153	CS	36	Married	Yes	Primary-completed	Not employed/housewife	No	No	Less than 30 minutes	Yes	No	None	1401	0
CS154	CS	36	Married	Yes	Primary-completed	Not employed/housewife	No	No	30-60 minutes	Yes	No	None	1511	0
CS155	CS	33	Married	Yes	Secondary completed	Self employment(small business)	Yes	Yes	Less than 30 minutes	Yes	No	None	949	0
CS156	CS	35	Married	Yes	Secondary-partially completed	Formal employment	Yes	Yes	1-2 hours	.	No	None	1029	0
CS157	CS	25	Married	Yes	Secondary completed	Formal employment	Yes	Yes	Less than 30 minutes	Yes	No	None	760	0
CS158	CS	33	Married	Yes	Secondary completed	Self employment(small business)	No	No	30-60 minutes	Yes	No	None	834	0
CS159	CS	31	Married	Yes	Secondary completed	Self employment(small business)	Yes	Yes	Less than 30 minutes	.	No	None	2280	0
CS160	CS	26	Married	Yes	Secondary completed	Formal employment	Yes	Yes	Less than 30 minutes	Yes	No	None	727	0
CS161	CS	32	Married	Yes	Secondary completed	Not employed/housewife	Yes	Yes	30-60 minutes	Yes	No	None	923	0
CS162	CS	38	Married	Yes	Secondary completed	Self employment(small business)	No	No	Less than 30 minutes	.	No	None	703	0
CS163	CS	36	No regular partner	.	Secondary-partially completed	Self employment(small business)	Yes	Yes	30-60 minutes	.	No	None	1629	0
CS164	CS	21	Married	Yes	Secondary completed	Not employed/housewife	Yes	Yes	Less than 30 minutes	Yes	No	None	1075	0
CS165	CS	24	Primary regular partner	Yes	Secondary completed	Not employed/housewife	Yes	No	Less than 30 minutes	Yes	No	None	837	0
CS166	CS	32	Married	Yes	Primary-completed	Not employed/housewife	Yes	Yes	Less than 30 minutes	No	No	None	666	0
CS167	CS	29	Seperated	.	Secondary completed	Self employment(small business)	No	No	30-60 minutes	.	No	None	880	0
CS168	CS	31	Primary regular partner	Yes	Secondary completed	Self employment(small business)	Yes	Yes	Less than 30 minutes	Yes	Yes	None	1243	0
CS169	CS	26	Married	Yes	Secondary-partially completed	Self employment(small business)	Yes	Yes	30-60 minutes	Yes	No	None	1003	0
CS170	CS	41	Married	Yes	Secondary-partially completed	Not employed/housewife	No	No	30-60 minutes	Yes	No	None	991	0
CS171	CS	35	Married	Yes	Secondary-partially completed	Self employment(small business)	Yes	Yes	Less than 30 minutes	Yes	No	None	818	1
CS172	CS	38	Married	Yes	Secondary completed	Not employed/housewife	No	No	30-60 minutes	Yes	No	None	990	0
CS173	CS	24	Primary regular partner	Yes	Secondary-partially completed	Not employed/housewife	No	No	Less than 30 minutes	Yes	No	None	747	0
CS174	CS	28	Married	Yes	Secondary completed	Not employed/housewife	No	No	30-60 minutes	Yes	No	None	693	0
CS175	CS	37	Married	Yes	Secondary completed	Not employed/housewife	No	No	30-60 minutes	Yes	No	None	989	0
CS176	CS	30	Divorced	.	Secondary-partially completed	Self employment(small business)	No	No	30-60 minutes	Yes	No	None	699	0
CS177	CS	23	Married	Yes	Secondary completed	Self employment(small business)	No	No	30-60 minutes	Yes	No	None	1101	0
CS178	CS	28	Married	Yes	Secondary completed	Not employed/housewife	No	No	30-60 minutes	No	No	None	1041	0
CS179	CS	32	No regular partner	.	Secondary-partially completed	Self employment(small business)	Yes	Yes	Less than 30 minutes	Yes	No	None	1285	0
CST1	CST	35	Married	Yes	Secondary-partially completed	Self employment(small business)	Yes	Yes	1-2 hours	No	No	None	689	0
CST2	CST	27	Primary regular partner	Yes	Primary-partially completed	Not employed/housewife	Yes	No	30-60 minutes	Yes	No	None	533	0
CST3	CST	40	Married	Yes	Secondary-partially completed	Not employed/housewife	No	No	Greater than 2 hours	.	No	None	873	0
CST4	CST	39	Married	Yes	Primary-partially completed	Not employed/housewife	Yes	Yes	30-60 minutes	Yes	No	None	685	0
CST5	CST	35	Married	Yes	Secondary completed	Not employed/housewife	No	No	Less than 30 minutes	Yes	No	None	1187	0
CST6	CST	31	Married	Yes	Primary-completed	Not employed/housewife	Yes	Yes	Less than 30 minutes	Yes	No	None	617	0
CST7	CST	26	Married	Yes	Secondary-partially completed	Self employment(small business)	Yes	No	Less than 30 minutes	Yes	No	None	388	1
CST8	CST	27	Married	Yes	Secondary completed	Self employment(small business)	No	No	1-2 hours	Blank	No	None	948	0
CST9	CST	26	Primary regular partner	Yes	Secondary-partially completed	Formal employment	Yes	Yes	Less than 30 minutes	Yes	No	None	872	0
CST10	CST	39	Primary regular partner	No	Secondary-partially completed	Formal employment	No	No	Greater than 2 hours	Yes	No	None	739	0
CST11	CST	27	Married	Yes	Secondary completed	Not employed/housewife	No	No	1-2 hours	Yes	No	None	645	0
CST12	CST	33	Married	Yes	Secondary-partially completed	Self employment(small business)	No	No	Greater than 2 hours	Yes	No	None	639	0
CST13	CST	43	Married	No	Secondary completed	Not employed/housewife	No	No	1-2 hours	Yes	No	None	1543	0
CST14	CST	37	Married	Yes	Secondary-partially completed	Not employed/housewife	Yes	Yes	30-60 minutes	Yes	No	None	646	0
CST15	CST	37	Married	Yes	Primary-partially completed	Not employed/housewife	Yes	Yes	30-60 minutes	Yes	No	None	702	1
CST16	CST	25	Married	Yes	Secondary-partially completed	Not employed/housewife	Yes	Yes	30-60 minutes	Yes	No	None	1140	0
CST17	CST	42	Married	Yes	Secondary completed	Not employed/housewife	No	No	1-2 hours	Yes	No	None	488	0
CST18	CST	30	Married	Yes	Secondary completed	Not employed/housewife	Yes	Yes	30-60 minutes	Yes	No	None	781	0
CST19	CST	32	Married	Yes	Secondary completed	Not employed/housewife	Yes	No	Less than 30 minutes	Yes	No	None	873	0
CST20	CST	37	Married	Yes	Secondary-partially completed	Self employment(small business)	Yes	Yes	30-60 minutes	Yes	No	One day	1392	0
CST21	CST	35	Married	Yes	Secondary completed	Self employment(small business)	Yes	Yes	30-60 minutes	Blank	No	None	618	0
CST22	CST	26	Widowed	.	Secondary-partially completed	Self employment(small business)	Yes	Yes	30-60 minutes	.	No	None	858	0
CST23	CST	37	Married	Yes	Secondary completed	Self employment(small business)	Yes	Yes	Less than 30 minutes	Yes	No	None	1089	0
CST24	CST	27	Married	Yes	Secondary-partially completed	Not employed/housewife	Yes	Yes	30-60 minutes	Blank	No	None	736	0
CST25	CST	28	Married	Yes	Primary-completed	Not employed/housewife	Yes	Yes	30-60 minutes	Yes	No	None	824	0
CST26	CST	31	Primary regular partner	Yes	College/University	Formal employment	Yes	Yes	Less than 30 minutes	.	No	None	1393	0
CST27	CST	33	Married	Yes	Secondary-partially completed	Formal employment	Yes	No	30-60 minutes	No	No	None	811	0
CST28	CST	28	Widowed	.	Secondary completed	Formal employment	Yes	Yes	Less than 30 minutes	Yes	Yes	None	1304	0
CST29	CST	31	Married	Yes	Primary-completed	Not employed/housewife	No	No	30-60 minutes	Yes	No	None	655	0
CST30	CST	41	Married	Yes	Secondary-partially completed	Not employed/housewife	Yes	No	30-60 minutes	No	No	None	447	0
CST31	CST	35	Married	Yes	College/University	Formal employment	No	No	Less than 30 minutes	Yes	No	None	1255	0
CST32	CST	27	Seperated	.	Secondary-partially completed	Self employment(small business)	Yes	Yes	Less than 30 minutes	.	No	None	927	0
CST33	CST	31	Married	Yes	Secondary-partially completed	Not employed/housewife	No	No	30-60 minutes	Yes	No	None	596	1
CST34	CST	41	Married	Yes	Secondary completed	Not employed/housewife	Yes	Yes	30-60 minutes	Yes	No	None	628	0
CST35	CST	26	No regular partner	.	Secondary completed	Not employed/housewife	No	No	Less than 30 minutes	.	No	None	818	0
CST36	CST	28	Married	Yes	Secondary completed	Not employed/housewife	Yes	Yes	Less than 30 minutes	Yes	No	None	1193	0
CST37	CST	28	No regular partner	.	Secondary completed	Not employed/housewife	Yes	Yes	Greater than 2 hours	Yes	No	None	1085	0
CST38	CST	39	No regular partner	.	Secondary completed	Self employment(small business)	No	No	Less than 30 minutes	.	No	None	764	0
CST39	CST	27	Married	Yes	Secondary completed	Self employment(small business)	Yes	Yes	Less than 30 minutes	Yes	No	None	1333	0
CST40	CST	32	Married	Yes	Secondary-partially completed	Not employed/housewife	Yes	Yes	Less than 30 minutes	Yes	No	None	1214	0
CST41	CST	39	Married	Yes	Secondary completed	Not employed/housewife	Yes	Yes	Less than 30 minutes	Yes	No	None	627	0
CST42	CST	37	Married	Yes	Secondary completed	Not employed/housewife	No	Yes	30-60 minutes	Blank	No	None	637	0
CST43	CST	27	Married	Yes	Secondary completed	Self employment(small business)	Yes	Yes	30-60 minutes	.	No	None	859	0
CST44	CST	32	Married	Yes	Secondary completed	Not employed/housewife	Yes	Yes	30-60 minutes	Yes	No	None	179	0
CST45	CST	45	Widowed	.	Secondary completed	Self employment(small business)	Yes	Yes	30-60 minutes	.	No	None	937	0
CST46	CST	33	Married	Yes	Secondary completed	Self employment(small business)	Yes	Yes	Less than 30 minutes	.	No	None	879	0
CST47	CST	33	Married	Yes	Secondary completed	Formal employment	Yes	Yes	30-60 minutes	.	No	None	951	0
CST48	CST	32	Married	Yes	Secondary completed	Self employment(small business)	Yes	Yes	1-2 hours	No	No	None	518	0
CST49	CST	26	Married	Yes	Secondary completed	Self employment(small business)	No	No	30-60 minutes	Yes	No	None	1041	0
CST50	CST	27	Married	Yes	Secondary-partially completed	Not employed/housewife	Yes	Yes	Less than 30 minutes	Yes	No	None	601	0
CST51	CST	27	Divorced	.	Secondary completed	Formal employment	Yes	Yes	1-2 hours	.	No	None	915	1
CST52	CST	30	Married	Yes	Primary-partially completed	Self employment(small business)	No	No	Less than 30 minutes	Yes	No	None	960	0
CST53	CST	40	Married	Yes	Secondary completed	Self employment(small business)	Yes	Yes	Less than 30 minutes	Yes	No	None	1139	0
CST54	CST	32	Married	Yes	Secondary-partially completed	Not employed/housewife	Yes	Yes	30-60 minutes	Yes	No	None	795	0
CST55	CST	30	Married	Yes	Secondary completed	Self employment(small business)	Yes	Yes	Less than 30 minutes	Yes	No	None	616	0
CST56	CST	26	Married	Yes	Secondary completed	Not employed/housewife	No	No	Less than 30 minutes	No	No	None	1103	0
CST57	CST	33	Married	Yes	Primary-completed	Not employed/housewife	No	No	1-2 hours	Yes	No	None	810	0
CST58	CST	40	No regular partner	.	Primary-completed	Not employed/housewife	Yes	Yes	Less than 30 minutes	Yes	No	None	1010	0
CST59	CST	25	Married	Yes	Secondary-partially completed	Not employed/housewife	Yes	Yes	Less than 30 minutes	Yes	No	None	806	0
CST60	CST	27	Married	Yes	Secondary-partially completed	Not employed/housewife	No	No	1-2 hours	No	No	None	1178	0
CST61	CST	39	Widowed	.	Secondary completed	Formal employment	Yes	Yes	Greater than 2 hours	.	Yes	None	1176	0
CST62	CST	32	Primary regular partner	Yes	Secondary completed	Not employed/housewife	Yes	Yes	30-60 minutes	Yes	No	None	750	0
CST63	CST	38	Married	Yes	Secondary-partially completed	Self employment(small business)	No	Yes	1-2 hours	Yes	No	None	597	1
CST64	CST	33	Married	Yes	Secondary completed	Formal employment	Yes	Yes	Less than 30 minutes	Blank	No	None	645	0
CST65	CST	43	Widowed	.	Secondary completed	Self employment(small business)	Yes	Yes	30-60 minutes	.	No	None	1372	0
CST66	CST	25	Married	Yes	Secondary-partially completed	Self employment(small business)	Yes	Yes	30-60 minutes	Yes	No	None	1713	0
CST67	CST	34	Married	Yes	Secondary-partially completed	Not employed/housewife	Yes	Yes	30-60 minutes	Yes	No	None	980	0
CST68	CST	35	Married	Yes	Secondary completed	Self employment(small business)	Yes	Yes	1-2 hours	Yes	No	None	1245	0
CST69	CST	26	Primary regular partner	Yes	Secondary-partially completed	Self employment(small business)	No	Yes	Greater than 2 hours	Yes	No	One day	825	0
CST70	CST	31	Married	Yes	Secondary completed	Not employed/housewife	Yes	No	30-60 minutes	.	No	None	1001	0
CST71	CST	27	Married	Yes	Secondary completed	Not employed/housewife	Yes	Yes	Less than 30 minutes	Yes	No	None	1527	0
CST72	CST	30	Primary regular partner	Yes	Secondary completed	Self employment(small business)	No	No	30-60 minutes	Blank	No	None	562	1
CST73	CST	30	Seperated	.	Secondary completed	Formal employment	Yes	Yes	30-60 minutes	.	No	None	1090	0
CST74	CST	34	No regular partner	.	Secondary-partially completed	Formal employment	No	No	1-2 hours	Yes	No	None	937	0
CST75	CST	24	Married	Yes	Secondary-partially completed	Not employed/housewife	Yes	Yes	1-2 hours	Yes	No	None	1184	0
CST76	CST	34	Primary regular partner	Yes	Secondary completed	Not employed/housewife	Yes	Yes	Less than 30 minutes	Yes	No	None	947	0
CST77	CST	35	Married	Yes	Secondary completed	Self employment(small business)	Yes	Yes	30-60 minutes	Yes	No	None	812	0
CST78	CST	27	Married	Yes	Secondary completed	Not employed/housewife	Yes	Yes	Greater than 2 hours	Yes	No	None	684	0
CST79	CST	32	Widowed	.	Secondary completed	Self employment(small business)	Yes	Yes	Less than 30 minutes	.	Yes	None	435	1
CST80	CST	41	Married	Yes	Secondary completed	Not employed/housewife	Yes	Yes	30-60 minutes	Yes	No	None	992	1
CST81	CST	30	Married	Yes	Secondary completed	Not employed/housewife	No	No	Greater than 2 hours	Yes	No	None	1617	0
CST82	CST	36	Married	Yes	Primary-completed	Not employed/housewife	No	No	1-2 hours	Yes	No	None	710	0
CST83	CST	35	Married	Yes	Secondary completed	Self employment(small business)	Yes	Yes	30-60 minutes	Yes	No	None	988	0
CST84	CST	32	Primary regular partner	No	Secondary completed	Formal employment	Yes	Yes	1-2 hours	Yes	Yes	None	553	1
CST85	CST	26	Married	Yes	Secondary completed	Self employment(small business)	Yes	No	30-60 minutes	Yes	No	None	952	0
CST86	CST	28	Married	Yes	Secondary-partially completed	Self employment(small business)	No	No	Less than 30 minutes	Yes	No	None	875	0
CST87	CST	30	Married	Yes	Secondary completed	Not employed/housewife	Yes	Yes	Less than 30 minutes	Yes	No	None	1314	0
CST88	CST	32	Married	Yes	Primary-completed	Not employed/housewife	Yes	Yes	Less than 30 minutes	No	No	None	915	0
CST89	CST	37	Married	Yes	Secondary completed	Not employed/housewife	Yes	Yes	Less than 30 minutes	.	No	None	1079	0
CST90	CST	41	Seperated	.	Secondary completed	Not employed/housewife	No	No	1-2 hours	Yes	No	None	631	0
CST91	CST	30	Married	Yes	Secondary-partially completed	Self employment(small business)	No	No	Less than 30 minutes	Yes	No	None	699	0
CST92	CST	31	Married	Yes	Secondary completed	Not employed/housewife	No	No	30-60 minutes	Yes	No	None	354	0
CST93	CST	37	Married	Yes	Secondary completed	Formal employment	Yes	Yes	Less than 30 minutes	Yes	No	None	592	0
CST94	CST	27	Married	Yes	Secondary completed	Not employed/housewife	Yes	Yes	Less than 30 minutes	No	No	None	904	0
CST95	CST	26	Widowed	.	Secondary-partially completed	Self employment(small business)	Yes	Yes	Less than 30 minutes	.	No	None	810	0
CST96	CST	37	Widowed	.	Primary-completed	Self employment(small business)	Yes	No	Less than 30 minutes	.	No	None	889	0
CST97	CST	30	Married	Yes	Secondary-partially completed	Not employed/housewife	No	No	1-2 hours	.	No	None	844	0
CST98	CST	30	Married	Yes	Secondary completed	Self employment(small business)	Yes	Yes	Less than 30 minutes	Yes	No	None	953	0
CST99	CST	34	Widowed	.	Primary-partially completed	Self employment(small business)	Yes	No	30-60 minutes	.	No	None	1116	0
CST100	CST	38	Married	No	Secondary completed	Not employed/housewife	Yes	Yes	30-60 minutes	Yes	No	None	851	0
CST101	CST	28	Married	Yes	College/University	Not employed/housewife	Yes	Yes	Less than 30 minutes	Yes	No	One day	437	1
CST102	CST	29	Primary regular partner	Yes	Secondary completed	Not employed/housewife	No	No	Greater than 2 hours	Yes	No	None	459	1
CST103	CST	39	No regular partner	.	Primary-partially completed	Self employment(small business)	Yes	Yes	30-60 minutes	Yes	No	None	599	0
CST104	CST	26	Married	Yes	Secondary completed	Not employed/housewife	Yes	Yes	Less than 30 minutes	Blank	No	None	724	0
CST105	CST	35	Married	Yes	Secondary completed	Self employment(small business)	Yes	Yes	Less than 30 minutes	Yes	No	None	707	0
CST106	CST	33	Married	Yes	Primary-partially completed	Not employed/housewife	No	Yes	1-2 hours	Yes	No	None	479	0
CST107	CST	22	Married	Yes	Secondary-partially completed	Not employed/housewife	Yes	No	Less than 30 minutes	Yes	No	None	635	0
CST108	CST	33	Married	Yes	Secondary completed	Self employment(small business)	Yes	Yes	Less than 30 minutes	Yes	No	None	1906	0
CST109	CST	23	Seperated	.	Secondary completed	Self employment(small business)	Yes	Yes	Less than 30 minutes	Yes	No	One day	805	0
CST110	CST	26	Married	Yes	Secondary-partially completed	Self employment(small business)	Yes	Yes	Less than 30 minutes	Yes	No	None	743	0
CST111	CST	23	Married	Yes	College/University	Not employed/housewife	No	No	1-2 hours	Yes	No	None	1672	0
CST112	CST	35	Married	Yes	Secondary completed	Not employed/housewife	Yes	Yes	Less than 30 minutes	Blank	No	None	1162	0
CST113	CST	36	Widowed	.	Secondary completed	Not employed/housewife	No	No	30-60 minutes	.	No	None	1222	0
CST114	CST	24	Married	Yes	Secondary completed	Not employed/housewife	No	No	30-60 minutes	Yes	No	None	923	0
CST115	CST	32	Married	Yes	Secondary completed	Not employed/housewife	No	No	30-60 minutes	Yes	No	None	648	0
CST116	CST	31	Married	Yes	Secondary completed	Not employed/housewife	No	No	30-60 minutes	Yes	No	None	1065	0
CST117	CST	39	Seperated	.	Secondary completed	Self employment(small business)	No	Yes	30-60 minutes	.	No	None	680	1
CST118	CST	24	Primary regular partner	Yes	Secondary completed	Formal employment	Yes	Yes	1-2 hours	Yes	No	None	863	0
CST119	CST	30	Married	Yes	Secondary-partially completed	Self employment(small business)	Yes	Yes	30-60 minutes	Yes	No	None	652	0
CST120	CST	24	Seperated	.	Secondary completed	Self employment(small business)	No	Yes	1-2 hours	.	No	None	472	1
CST121	CST	33	Married	Yes	Secondary completed	Self employment(small business)	Yes	Yes	Less than 30 minutes	Yes	No	None	1114	0
CST122	CST	33	Married	Yes	Secondary-partially completed	Self employment(small business)	Yes	No	Less than 30 minutes	Yes	No	None	822	0
CST123	CST	34	Married	Yes	Secondary completed	Not employed/housewife	No	No	1-2 hours	Yes	No	None	710	1
CST124	CST	36	Married	Yes	Secondary completed	Self employment(small business)	Yes	Yes	30-60 minutes	Yes	No	None	977	0
CST125	CST	31	Married	Yes	Secondary-partially completed	Not employed/housewife	No	Yes	30-60 minutes	Blank	No	None	675	0
CST126	CST	28	Married	Yes	Secondary completed	Not employed/housewife	Yes	Yes	30-60 minutes	Yes	No	None	828	0
CST127	CST	32	Primary regular partner	Yes	Secondary completed	Self employment(small business)	Yes	Yes	30-60 minutes	Yes	No	None	411	1
CST128	CST	24	Married	Yes	Secondary-partially completed	Not employed/housewife	Yes	Yes	Less than 30 minutes	No	No	Blank	1504	0
CST129	CST	31	Married	Yes	Secondary-partially completed	Self employment(small business)	Yes	Yes	30-60 minutes	Blank	No	None	568	0
CST130	CST	31	Married	No	Secondary-partially completed	Not employed/housewife	Yes	Yes	Less than 30 minutes	.	No	None	957	0
CST131	CST	34	Married	Yes	Secondary-partially completed	Not employed/housewife	No	No	Less than 30 minutes	Yes	No	None	642	0
CST132	CST	30	Married	Yes	Secondary completed	Not employed/housewife	Yes	Yes	30-60 minutes	Yes	No	None	849	0
CST133	CST	30	Married	Yes	Primary-completed	Self employment(small business)	Yes	Yes	Less than 30 minutes	Yes	No	None	1007	0
CST134	CST	35	Divorced	.	Secondary-partially completed	Not employed/housewife	Yes	Yes	Less than 30 minutes	.	No	None	936	0
CST135	CST	32	No regular partner	.	Secondary completed	Formal employment	Yes	Yes	30-60 minutes	.	No	None	415	1
CST136	CST	32	Married	Yes	Secondary completed	Not employed/housewife	No	No	30-60 minutes	Yes	No	None	511	0
CST137	CST	39	Married	Yes	Secondary completed	Not employed/housewife	Yes	Yes	Less than 30 minutes	Yes	No	None	868	0
CST138	CST	29	Married	Yes	Secondary-partially completed	Self employment(small business)	Yes	Yes	Less than 30 minutes	Yes	No	None	939	0
CST139	CST	38	Married	Yes	Secondary completed	Not employed/housewife	Yes	Yes	Less than 30 minutes	Yes	No	None	1097	0
CST140	CST	34	Married	Yes	Secondary completed	Formal employment	Yes	Yes	1-2 hours	Yes	No	None	962	0
CST141	CST	34	Married	Yes	Secondary completed	Not employed/housewife	Yes	Yes	30-60 minutes	.	No	None	760	0
CST142	CST	30	Married	Yes	Secondary completed	Not employed/housewife	Yes	Yes	30-60 minutes	Yes	No	None	892	0
CST143	CST	27	Married	Yes	Primary-partially completed	Not employed/housewife	No	No	30-60 minutes	Yes	No	None	1227	0
CST144	CST	29	Married	Yes	Secondary-partially completed	Not employed/housewife	No	No	Less than 30 minutes	Yes	No	None	791	0
CST145	CST	29	Married	Yes	Secondary-partially completed	Not employed/housewife	No	No	30-60 minutes	Yes	No	None	865	0
CST146	CST	37	Widowed	.	Secondary completed	Not employed/housewife	Yes	Yes	30-60 minutes	.	No	None	606	1
CST147	CST	32	Seperated	.	Secondary completed	Not employed/housewife	Yes	No	1-2 hours	.	No	None	757	0
CST148	CST	30	Married	Yes	Secondary completed	Not employed/housewife	No	No	30-60 minutes	Yes	No	None	1119	0
CST149	CST	23	Married	Yes	Primary-completed	Self employment(small business)	No	No	Less than 30 minutes	Yes	No	None	1406	0
CST150	CST	21	Married	Yes	Primary-partially completed	Not employed/housewife	No	No	Less than 30 minutes	No	No	None	898	1
CST151	CST	32	Married	Yes	Secondary completed	Formal employment	Yes	Yes	1-2 hours	Yes	No	None	477	0
CST152	CST	30	Married	Yes	Secondary-partially completed	Not employed/housewife	No	No	Less than 30 minutes	Yes	Yes	None	613	0
CST153	CST	26	No regular partner	.	Primary-partially completed	Self employment(small business)	No	No	30-60 minutes	Yes	No	None	840	1
CST154	CST	40	Married	Yes	Secondary completed	Not employed/housewife	Yes	Yes	Less than 30 minutes	Yes	No	None	581	0
CST155	CST	22	Married	Yes	Secondary-partially completed	Self employment(small business)	Yes	No	Less than 30 minutes	Yes	No	None	1230	0
CST156	CST	30	Married	Yes	Secondary completed	Not employed/housewife	No	No	1-2 hours	Blank	No	None	1090	0
CST157	CST	26	Married	Yes	Secondary completed	Not employed/housewife	No	No	30-60 minutes	Yes	No	None	394	0
CST158	CST	38	Married	Yes	Secondary-partially completed	Not employed/housewife	No	No	30-60 minutes	Yes	No	None	568	0
CST159	CST	28	Married	Yes	Secondary completed	Not employed/housewife	Yes	Yes	Less than 30 minutes	Yes	No	None	922	0
CST160	CST	23	Married	Yes	Secondary-partially completed	Self employment(small business)	No	No	Less than 30 minutes	No	No	None	1053	0
CST161	CST	22	Married	Yes	Secondary completed	Self employment(small business)	No	No	30-60 minutes	Yes	No	Two days	737	1
CST162	CST	36	Married	Yes	Secondary completed	Self employment(small business)	No	No	Less than 30 minutes	Blank	No	None	569	0
CST163	CST	33	Seperated	.	Primary-completed	Self employment(small business)	No	No	30-60 minutes	.	No	None	1219	0
CST164	CST	26	Married	Yes	Secondary completed	Not employed/housewife	Yes	No	30-60 minutes	Yes	No	None	1081	0
CST165	CST	34	Married	Yes	Secondary completed	Self employment(small business)	No	Yes	30-60 minutes	Blank	No	None	1151	0
CST166	CST	30	Married	Yes	Secondary completed	Not employed/housewife	Yes	Yes	Less than 30 minutes	Yes	No	None	482	0
CST167	CST	38	Seperated	.	Primary-completed	Not employed/housewife	No	No	30-60 minutes	.	No	None	1023	0
CST168	CST	33	Married	Yes	Secondary completed	Not employed/housewife	Yes	Yes	Less than 30 minutes	.	No	None	1089	0
CST169	CST	29	Married	Yes	Secondary completed	Not employed/housewife	Yes	Yes	30-60 minutes	Blank	No	One day	842	0
CST170	CST	26	Divorced	.	Secondary completed	Formal employment	Yes	Yes	Less than 30 minutes	.	No	None	991	0
CST171	CST	38	Married	Yes	Secondary completed	Not employed/housewife	No	No	30-60 minutes	Yes	No	None	761	0
CST172	CST	33	Seperated	.	Secondary completed	Self employment(small business)	Yes	No	1-2 hours	Yes	No	None	1236	0
CST173	CST	33	Married	Yes	Secondary-partially completed	Self employment(small business)	Yes	Yes	30-60 minutes	Yes	No	None	1228	0
CST174	CST	33	Married	Yes	Secondary completed	Not employed/housewife	Yes	Yes	30-60 minutes	.	No	None	827	0
CST175	CST	36	Married	Yes	Secondary completed	Formal employment	No	Yes	Less than 30 minutes	Yes	No	None	1088	0
CU1	CU	33	Primary regular partner	No	Secondary-partially completed	Formal employment	Yes	Yes	1-2 hours	Yes	No	None	676	0
CU2	CU	31	Primary regular partner	Yes	Secondary completed	Not employed/housewife	Yes	Yes	30-60 minutes	Yes	No	None	623	0
CU3	CU	32	Married	No	Primary-completed	Not employed/housewife	No	Yes	1-2 hours	Yes	No	None	848	0
CU4	CU	32	Primary regular partner	Yes	Secondary completed	Formal employment	Yes	Yes	30-60 minutes	Yes	No	None	.	0
CU5	CU	36	Primary regular partner	Yes	Secondary-partially completed	Not employed/housewife	Yes	Yes	Less than 30 minutes	Yes	No	Four days	1097	0
CU6	CU	26	Primary regular partner	Yes	College/University	Not employed/housewife	Yes	Yes	Less than 30 minutes	Yes	No	None	994	0
CU7	CU	30	Primary regular partner	Yes	Secondary completed	Not employed/housewife	Yes	Yes	Less than 30 minutes	Yes	No	None	1220	0
CU8	CU	32	Primary regular partner	Yes	Secondary-partially completed	Formal employment	Yes	Yes	30-60 minutes	Yes	No	None	1063	0
CU9	CU	32	Primary regular partner	Yes	Secondary completed	Not employed/housewife	Yes	Yes	Greater than 2 hours	.	No	None	778	0
CU10	CU	26	Primary regular partner	No	Secondary completed	Not employed/housewife	Yes	Yes	30-60 minutes	Yes	No	None	1010	0
CU11	CU	27	Primary regular partner	Yes	Secondary-partially completed	Not employed/housewife	Yes	Yes	30-60 minutes	Yes	No	None	583	1
CU12	CU	44	Primary regular partner	Yes	Secondary-partially completed	Not employed/housewife	Yes	No	30-60 minutes	Yes	No	None	1344	0
CU13	CU	36	Primary regular partner	Yes	Secondary-partially completed	Not employed/housewife	Yes	Yes	30-60 minutes	Yes	No	None	942	0
CU14	CU	32	Primary regular partner	Yes	Secondary-partially completed	Not employed/housewife	Yes	Yes	1-2 hours	Yes	No	None	465	0
CU15	CU	44	Primary regular partner	Yes	Secondary-partially completed	Not employed/housewife	Yes	Yes	30-60 minutes	Yes	No	None	620	1
CU16	CU	31	Primary regular partner	No	Secondary-partially completed	Formal employment	Yes	Yes	30-60 minutes	.	No	None	1075	0
CU17	CU	37	Married	Yes	Secondary completed	Formal employment	Yes	Yes	Less than 30 minutes	Yes	No	None	1200	0
CU18	CU	29	Primary regular partner	Yes	Secondary-partially completed	Formal employment	Yes	Yes	30-60 minutes	Yes	No	None	1235	0
CU19	CU	35	Primary regular partner	Yes	Secondary-partially completed	Not employed/housewife	Yes	Yes	30-60 minutes	.	No	None	769	0
CU20	CU	26	Primary regular partner	Yes	College/University	Formal employment	Yes	Yes	Less than 30 minutes	.	No	None	1239	0
CU21	CU	24	Primary regular partner	No	Secondary-partially completed	Not employed/housewife	Yes	Yes	Less than 30 minutes	Yes	No	None	940	0
CU22	CU	25	Primary regular partner	No	Secondary-partially completed	Not employed/housewife	Yes	Yes	1-2 hours	Yes	No	None	1713	0
CU23	CU	26	Primary regular partner	Yes	Secondary completed	Formal employment	Yes	Yes	Less than 30 minutes	Yes	No	None	1122	0
CU24	CU	26	Primary regular partner	Yes	Secondary-partially completed	Not employed/housewife	Yes	Yes	30-60 minutes	Yes	No	None	1287	0
CU25	CU	31	Primary regular partner	Yes	Secondary completed	Not employed/housewife	Yes	Yes	30-60 minutes	Yes	No	None	886	0
CU26	CU	32	No regular partner	.	Secondary-partially completed	Formal employment	Yes	Yes	30-60 minutes	.	No	None	844	0
CU27	CU	25	Primary regular partner	Yes	Secondary completed	Not employed/housewife	Yes	Yes	Less than 30 minutes	Yes	No	None	639	0
CU28	CU	23	Primary regular partner	Yes	Secondary completed	Formal employment	Yes	No	Less than 30 minutes	Yes	No	None	728	0
CU29	CU	30	Primary regular partner	No	Secondary completed	Formal employment	Yes	Yes	30-60 minutes	Yes	No	None	882	0
CU30	CU	36	No regular partner	.	Secondary-partially completed	Not employed/housewife	Yes	Yes	30-60 minutes	.	No	None	1560	0
CU31	CU	41	Primary regular partner	Yes	Secondary-partially completed	Not employed/housewife	Yes	Yes	Less than 30 minutes	Yes	No	None	946	0
CU32	CU	32	Primary regular partner	Yes	Secondary completed	Formal employment	Yes	Yes	30-60 minutes	Yes	No	None	685	0
CU33	CU	29	No regular partner	.	Secondary-partially completed	Not employed/housewife	Yes	No	1-2 hours	Yes	No	None	760	0
CU34	CU	30	Primary regular partner	No	Secondary-partially completed	Not employed/housewife	Yes	Yes	1-2 hours	Yes	No	None	1121	0
CU35	CU	33	Primary regular partner	Yes	Secondary-partially completed	Not employed/housewife	Yes	Yes	30-60 minutes	.	No	None	1063	0
CU36	CU	29	No regular partner	.	Secondary completed	Not employed/housewife	Yes	Yes	1-2 hours	Yes	No	None	909	0
CU37	CU	29	No regular partner	.	Secondary completed	Formal employment	Yes	Yes	30-60 minutes	.	No	None	725	0
CU38	CU	35	No regular partner	.	Secondary-partially completed	Not employed/housewife	Yes	Yes	30-60 minutes	.	No	None	630	0
CU39	CU	45	No regular partner	.	Secondary-partially completed	Not employed/housewife	Yes	Yes	30-60 minutes	.	No	None	475	0
CU40	CU	36	Primary regular partner	Yes	Secondary completed	Self employment(small business)	Yes	Yes	Less than 30 minutes	Yes	No	None	908	0
CU41	CU	28	Married	Yes	Secondary-partially completed	Formal employment	Yes	Yes	30-60 minutes	Yes	No	None	355	1
CU42	CU	36	No regular partner	.	College/University	Not employed/housewife	Yes	Yes	Greater than 2 hours	Yes	No	None	928	0
CU43	CU	23	Primary regular partner	Yes	Secondary completed	Not employed/housewife	Yes	Yes	1-2 hours	Yes	No	None	568	0
CU44	CU	24	Primary regular partner	Yes	Secondary-partially completed	Not employed/housewife	Yes	Yes	30-60 minutes	Yes	No	None	527	0
CU45	CU	37	Primary regular partner	No	Primary-partially completed	Not employed/housewife	Yes	No	30-60 minutes	Yes	No	None	1508	0
CU46	CU	30	Primary regular partner	Yes	Secondary-partially completed	Not employed/housewife	Yes	Yes	Less than 30 minutes	Yes	No	None	873	0
CU47	CU	34	No regular partner	.	Secondary-partially completed	Not employed/housewife	Yes	Yes	Less than 30 minutes	.	No	None	968	0
CU48	CU	24	Primary regular partner	Yes	College/University	Formal employment	Yes	Yes	Less than 30 minutes	Yes	No	None	1012	0
CU49	CU	25	Primary regular partner	No	Secondary completed	Formal employment	Yes	Yes	1-2 hours	Yes	No	One day	526	0
CU50	CU	37	Primary regular partner	Yes	Secondary-partially completed	Not employed/housewife	Yes	Yes	Less than 30 minutes	Yes	No	None	487	0
CU51	CU	37	Primary regular partner	Yes	Secondary-partially completed	Not employed/housewife	Yes	Yes	Less than 30 minutes	Yes	No	None	761	0
CU52	CU	31	No regular partner	.	Secondary completed	Not employed/housewife	Yes	Yes	30-60 minutes	.	No	None	1158	0
CU53	CU	35	Primary regular partner	Yes	Secondary completed	Not employed/housewife	Yes	Yes	30-60 minutes	Yes	No	None	608	0
CU54	CU	30	Primary regular partner	Yes	Secondary-partially completed	Formal employment	Yes	Yes	30-60 minutes	Yes	No	None	799	0
CU55	CU	25	Primary regular partner	Yes	Secondary-partially completed	Not employed/housewife	Yes	Yes	30-60 minutes	Yes	No	None	649	1
CU56	CU	23	No regular partner	.	Secondary completed	Not employed/housewife	Yes	Yes	Less than 30 minutes	Yes	No	None	867	0
CU57	CU	26	No regular partner	.	Secondary completed	Formal employment	Yes	Yes	30-60 minutes	.	No	One day	868	0
CU58	CU	28	Primary regular partner	Yes	College/University	Not employed/housewife	Yes	Yes	30-60 minutes	No	No	None	1080	0
CU59	CU	44	Married	Yes	No schooling	Not employed/housewife	Yes	Yes	1-2 hours	Yes	No	None	846	0
CU60	CU	34	No regular partner	.	Secondary completed	Not employed/housewife	Yes	Yes	30-60 minutes	.	No	None	938	0
CU61	CU	36	Primary regular partner	Yes	Secondary-partially completed	Not employed/housewife	Yes	Yes	Less than 30 minutes	.	No	None	1035	0
CU62	CU	30	Primary regular partner	No	Secondary completed	Not employed/housewife	Yes	Yes	Less than 30 minutes	Yes	No	None	297	1
CU63	CU	25	Primary regular partner	Yes	Secondary completed	Not employed/housewife	Yes	Yes	30-60 minutes	Blank	No	None	752	0
CU64	CU	34	No regular partner	.	Secondary-partially completed	Not employed/housewife	Yes	Yes	30-60 minutes	.	No	Four days	773	1
CU65	CU	32	Primary regular partner	Yes	Secondary-partially completed	Not employed/housewife	Yes	Yes	30-60 minutes	Yes	No	None	1066	0
CU66	CU	26	Primary regular partner	No	Secondary-partially completed	Formal employment	Yes	Yes	Less than 30 minutes	Yes	No	None	1354	0
CU67	CU	40	Primary regular partner	Yes	Secondary-partially completed	Formal employment	Yes	No	30-60 minutes	Yes	No	None	845	0
CU68	CU	24	Primary regular partner	Yes	Secondary-partially completed	Self employment(small business)	Yes	Yes	Less than 30 minutes	Yes	No	None	1076	0
CU69	CU	26	Primary regular partner	Yes	Secondary-partially completed	Not employed/housewife	Yes	Yes	30-60 minutes	Yes	No	Four days	1036	1
CU70	CU	39	No regular partner	.	Secondary-partially completed	Not employed/housewife	No	No	1-2 hours	.	No	None	800	0
CU71	CU	25	Primary regular partner	Yes	Secondary completed	Formal employment	Yes	Yes	Less than 30 minutes	Yes	No	None	510	1
CU72	CU	36	Married	Yes	Secondary completed	Formal employment	Yes	Yes	1-2 hours	.	No	None	1030	.
CU73	CU	40	Primary regular partner	Yes	Secondary completed	Self employment(small business)	Yes	Yes	1-2 hours	Yes	No	None	871	0
CU74	CU	28	Primary regular partner	Yes	College/University	Not employed/housewife	Yes	Yes	Less than 30 minutes	Yes	No	None	826	0
CU75	CU	27	Primary regular partner	No	Secondary-partially completed	Formal employment	Yes	Yes	Less than 30 minutes	Yes	No	None	743	0
CU76	CU	24	Primary regular partner	Yes	Secondary completed	Not employed/housewife	Yes	Yes	30-60 minutes	Yes	No	None	764	0
CU77	CU	29	Primary regular partner	Yes	Secondary completed	Not employed/housewife	Yes	Yes	30-60 minutes	Yes	No	None	639	0
CU78	CU	41	Primary regular partner	No	Primary-completed	Not employed/housewife	Yes	Yes	Less than 30 minutes	.	No	None	1189	0
CU79	CU	25	Primary regular partner	Yes	Secondary completed	Formal employment	Yes	Yes	1-2 hours	Yes	No	None	861	1
CU80	CU	31	Primary regular partner	No	Secondary completed	Formal employment	Yes	Yes	30-60 minutes	Yes	No	None	584	0
CU81	CU	23	Primary regular partner	Yes	Secondary completed	Not employed/housewife	Yes	Yes	30-60 minutes	Yes	No	None	991	0
CU82	CU	25	Primary regular partner	Yes	Secondary-partially completed	Not employed/housewife	Yes	Yes	30-60 minutes	Yes	No	None	525	0
CU83	CU	30	No regular partner	.	Secondary-partially completed	Formal employment	Yes	Yes	30-60 minutes	.	No	None	679	0
CU84	CU	37	Primary regular partner	Yes	Secondary completed	Formal employment	Yes	Yes	30-60 minutes	Yes	No	One day	979	0
CU85	CU	24	Primary regular partner	Yes	Secondary-partially completed	Formal employment	Yes	Yes	Less than 30 minutes	Yes	No	None	1097	0
CU86	CU	31	Primary regular partner	Yes	Secondary-partially completed	Not employed/housewife	Yes	Yes	Less than 30 minutes	Yes	No	None	736	0
CU87	CU	35	Primary regular partner	Yes	Secondary completed	Not employed/housewife	Yes	Yes	Less than 30 minutes	Yes	No	None	779	0
CU88	CU	34	No regular partner	.	Secondary completed	Not employed/housewife	Yes	Yes	Less than 30 minutes	.	No	None	1142	0
CU89	CU	36	Primary regular partner	Yes	Secondary-partially completed	Not employed/housewife	No	No	1-2 hours	.	No	None	1151	0
CU90	CU	27	Primary regular partner	Yes	Secondary-partially completed	Formal employment	Yes	No	Less than 30 minutes	Yes	No	None	1239	0
CU91	CU	30	Primary regular partner	Yes	College/University	Not employed/housewife	Yes	Yes	30-60 minutes	.	No	None	1141	0
CU92	CU	23	Married	Yes	Secondary-partially completed	Not employed/housewife	Yes	Yes	30-60 minutes	Yes	No	None	869	0
CU93	CU	35	Married	Yes	Secondary-partially completed	Formal employment	Yes	No	Greater than 2 hours	Yes	No	None	803	0
CU94	CU	24	Primary regular partner	Yes	Secondary completed	Formal employment	Yes	Yes	1-2 hours	Yes	No	None	804	0
CU95	CU	32	Primary regular partner	Yes	Secondary-partially completed	Not employed/housewife	Yes	Yes	Less than 30 minutes	Yes	No	One day	724	0
CU96	CU	26	Primary regular partner	Yes	Secondary completed	Formal employment	Yes	Yes	30-60 minutes	Yes	No	None	1138	0
CU97	CU	31	No regular partner	.	Secondary-partially completed	Not employed/housewife	Yes	No	30-60 minutes	.	No	None	595	0
CU98	CU	25	Primary regular partner	Yes	Secondary-partially completed	Not employed/housewife	Yes	Yes	30-60 minutes	.	No	None	878	0
CU99	CU	25	Primary regular partner	No	Secondary completed	Not employed/housewife	Yes	Yes	Less than 30 minutes	Blank	Yes	None	1278	0
CU100	CU	28	Primary regular partner	Yes	Secondary-partially completed	Not employed/housewife	Yes	Yes	30-60 minutes	.	No	None	931	0
CU101	CU	31	No regular partner	.	Secondary-partially completed	Not employed/housewife	Yes	No	Greater than 2 hours	.	No	None	653	0
CU102	CU	26	Primary regular partner	No	Secondary-partially completed	Formal employment	Yes	Yes	30-60 minutes	Yes	No	None	1144	0
CU103	CU	26	Primary regular partner	Yes	Secondary completed	Not employed/housewife	Yes	Yes	Less than 30 minutes	.	No	None	1341	0
CU104	CU	30	Primary regular partner	Yes	Secondary completed	Formal employment	Yes	Yes	Less than 30 minutes	Yes	No	None	751	0
CU105	CU	25	Primary regular partner	No	College/University	Not employed/housewife	Yes	Yes	30-60 minutes	.	No	Blank	859	0
CU106	CU	33	Primary regular partner	Yes	College/University	Formal employment	Yes	Yes	1-2 hours	Yes	No	None	1382	0
CU107	CU	23	Primary regular partner	No	Secondary-partially completed	Not employed/housewife	Yes	Yes	Less than 30 minutes	Yes	No	One day	777	1
CU108	CU	30	Primary regular partner	Yes	College/University	Not employed/housewife	Yes	Yes	Less than 30 minutes	Yes	No	None	678	0
CU109	CU	28	Primary regular partner	No	Secondary-partially completed	Formal employment	Yes	Yes	30-60 minutes	Yes	No	None	620	0
CU110	CU	33	Primary regular partner	Yes	Secondary completed	Not employed/housewife	Yes	Yes	30-60 minutes	Yes	No	None	562	0
CU111	CU	27	Seperated	.	College/University	Formal employment	Yes	Yes	Less than 30 minutes	.	No	None	866	0
CU112	CU	36	Primary regular partner	Yes	Secondary-partially completed	Not employed/housewife	Yes	Yes	30-60 minutes	Yes	No	None	740	0
CU113	CU	25	Primary regular partner	Yes	Secondary-partially completed	Formal employment	Yes	No	30-60 minutes	Yes	No	None	734	0
CU114	CU	27	Primary regular partner	Yes	Secondary-partially completed	Self employment(small business)	Yes	Yes	Less than 30 minutes	Yes	No	None	908	0
CU115	CU	45	No regular partner	.	Primary-completed	Not employed/housewife	Yes	Yes	30-60 minutes	.	No	None	889	0
CU116	CU	24	Primary regular partner	Yes	Secondary-partially completed	Not employed/housewife	Yes	Yes	30-60 minutes	Yes	No	None	1138	1
CU117	CU	23	Primary regular partner	Yes	Secondary completed	Not employed/housewife	Yes	Yes	Less than 30 minutes	Yes	No	None	611	0
CU118	CU	28	No regular partner	.	Secondary-partially completed	Not employed/housewife	Yes	No	1-2 hours	.	No	None	1011	0
CU119	CU	24	Primary regular partner	Yes	Secondary-partially completed	Not employed/housewife	Yes	No	30-60 minutes	.	Yes	None	865	1
CU120	CU	33	Primary regular partner	Yes	Secondary completed	Formal employment	No	No	1-2 hours	Yes	No	None	750	0
CU121	CU	29	Married	Yes	Secondary-partially completed	Formal employment	Yes	Yes	Less than 30 minutes	Yes	No	None	1157	0
CU122	CU	33	Primary regular partner	No	Secondary-partially completed	Formal employment	Yes	Yes	30-60 minutes	Yes	No	None	744	0
CU123	CU	35	Primary regular partner	No	Secondary completed	Formal employment	Yes	Yes	30-60 minutes	Yes	No	None	500	1
CU124	CU	27	No regular partner	.	Secondary completed	Not employed/housewife	Yes	Yes	30-60 minutes	.	No	None	757	0
CU125	CU	31	Primary regular partner	Yes	Secondary-partially completed	Formal employment	Yes	Yes	30-60 minutes	Yes	No	One day	894	0
CU126	CU	34	No regular partner	.	Secondary completed	Not employed/housewife	Yes	Yes	30-60 minutes	.	No	None	491	0
CU127	CU	41	Primary regular partner	Yes	Secondary completed	Formal employment	Yes	Yes	30-60 minutes	Yes	No	None	1239	0
CU128	CU	25	Primary regular partner	Yes	Secondary-partially completed	Not employed/housewife	Yes	Yes	30-60 minutes	Blank	No	None	612	0
CU129	CU	37	Primary regular partner	Yes	Secondary-partially completed	Not employed/housewife	Yes	Yes	30-60 minutes	Yes	No	None	652	0
CU130	CU	31	Primary regular partner	Yes	Secondary completed	Formal employment	Yes	Yes	30-60 minutes	Yes	No	None	957	0
CU131	CU	32	Primary regular partner	Yes	Secondary completed	Not employed/housewife	Yes	Yes	Less than 30 minutes	Yes	No	None	1338	0
CU132	CU	22	Primary regular partner	Yes	Secondary-partially completed	Not employed/housewife	Yes	Yes	30-60 minutes	Yes	No	None	1210	1
CU133	CU	33	No regular partner	.	Secondary completed	Formal employment	Yes	Yes	30-60 minutes	.	No	None	1017	0
CU134	CU	28	Primary regular partner	Yes	College/University	Not employed/housewife	Yes	Yes	Less than 30 minutes	Yes	No	None	957	0
CU135	CU	25	Primary regular partner	Yes	College/University	Not employed/housewife	Yes	Yes	Less than 30 minutes	.	No	None	1321	0
CU136	CU	26	Primary regular partner	Yes	Secondary-partially completed	Not employed/housewife	Yes	Yes	30-60 minutes	.	No	None	947	0
CU137	CU	38	Primary regular partner	Yes	Secondary completed	Not employed/housewife	Yes	Yes	30-60 minutes	Yes	No	None	1902	0
CU138	CU	35	Primary regular partner	Yes	Secondary completed	Formal employment	Yes	Yes	30-60 minutes	Yes	No	Blank	1470	0
CU139	CU	28	No regular partner	.	Secondary completed	Not employed/housewife	Yes	Yes	30-60 minutes	.	No	None	1353	0
CU140	CU	38	Primary regular partner	No	Secondary-partially completed	Formal employment	Yes	Yes	Less than 30 minutes	Yes	No	None	442	1
CU141	CU	31	Primary regular partner	Yes	Secondary-partially completed	Formal employment	Yes	Yes	Less than 30 minutes	.	No	None	610	0
CU142	CU	29	Primary regular partner	Yes	Secondary completed	Not employed/housewife	Yes	Yes	30-60 minutes	Yes	No	None	694	0
CU143	CU	37	Primary regular partner	Yes	Secondary completed	Formal employment	Yes	Yes	30-60 minutes	Yes	No	None	797	0
CU144	CU	27	Primary regular partner	Yes	Secondary completed	Formal employment	Yes	Yes	30-60 minutes	.	No	None	1067	0
CU145	CU	38	Primary regular partner	Yes	Secondary-partially completed	Not employed/housewife	Yes	Yes	30-60 minutes	.	No	None	639	0
CU146	CU	27	No regular partner	.	Secondary-partially completed	Not employed/housewife	No	No	Greater than 2 hours	.	No	None	789	0
CU147	CU	40	Married	Yes	Secondary-partially completed	Not employed/housewife	Yes	Yes	30-60 minutes	Yes	No	None	1067	0
CU148	CU	28	Primary regular partner	No	Secondary-partially completed	Not employed/housewife	Yes	Yes	Less than 30 minutes	Yes	No	None	1125	0
CU149	CU	28	Primary regular partner	Yes	Secondary-partially completed	Not employed/housewife	Yes	Yes	Less than 30 minutes	Blank	Yes	One day	642	0
CU150	CU	32	Primary regular partner	Yes	Secondary completed	Not employed/housewife	Yes	Yes	30-60 minutes	Yes	No	None	1150	0
CU151	CU	26	Primary regular partner	No	College/University	Not employed/housewife	Yes	Yes	30-60 minutes	Yes	No	Two days	900	0
CU152	CU	34	Primary regular partner	Yes	Secondary completed	Formal employment	Yes	Yes	Less than 30 minutes	Yes	No	None	653	0
CU153	CU	26	No regular partner	.	Secondary-partially completed	Formal employment	Yes	Yes	30-60 minutes	.	No	None	389	0
CU154	CU	27	Primary regular partner	Yes	Secondary completed	Formal employment	Yes	Yes	30-60 minutes	Yes	No	None	1111	0
CU155	CU	31	No regular partner	.	Secondary completed	Formal employment	Yes	Yes	1-2 hours	.	No	None	822	0
CU156	CU	35	Primary regular partner	Yes	Secondary completed	Formal employment	Yes	No	Less than 30 minutes	Yes	No	None	899	0
CU157	CU	36	Primary regular partner	Yes	Secondary completed	Formal employment	No	Yes	Less than 30 minutes	Yes	No	None	559	0
CU158	CU	29	Primary regular partner	No	Secondary completed	Not employed/housewife	Yes	Yes	Less than 30 minutes	Yes	No	None	642	0
CU159	CU	38	Primary regular partner	No	Secondary completed	Formal employment	Yes	Yes	30-60 minutes	Yes	No	None	737	0
CU160	CU	22	Primary regular partner	Yes	Secondary completed	Not employed/housewife	Yes	Yes	30-60 minutes	.	No	None	906	0
CU161	CU	43	No regular partner	.	Secondary-partially completed	Not employed/housewife	Yes	Yes	Less than 30 minutes	.	No	None	926	0
CU162	CU	27	Primary regular partner	No	Secondary-partially completed	Formal employment	Yes	Yes	30-60 minutes	Yes	No	None	546	0
CU163	CU	25	Primary regular partner	Yes	Secondary completed	Not employed/housewife	Yes	Yes	Less than 30 minutes	Yes	No	None	722	0
CU164	CU	27	Primary regular partner	Yes	Secondary-partially completed	Not employed/housewife	Yes	Yes	1-2 hours	Yes	No	None	832	0
CU165	CU	29	Primary regular partner	Yes	Secondary completed	Not employed/housewife	Yes	Yes	Less than 30 minutes	Yes	No	None	1096	.
CU166	CU	30	Primary regular partner	Yes	Secondary-partially completed	Formal employment	Yes	Yes	Less than 30 minutes	Yes	No	None	956	0
CU167	CU	30	Primary regular partner	Yes	Secondary completed	Not employed/housewife	Yes	Yes	Less than 30 minutes	Yes	No	None	1227	0
CU168	CU	28	Primary regular partner	Yes	Secondary-partially completed	Formal employment	Yes	Yes	Less than 30 minutes	Yes	No	None	995	0
CU169	CU	26	Primary regular partner	Yes	College/University	Formal employment	Yes	Yes	Less than 30 minutes	.	No	None	544	0
CU170	CU	28	Primary regular partner	Yes	College/University	Formal employment	Yes	Yes	30-60 minutes	Yes	No	None	1162	1
CU171	CU	27	No regular partner	.	Secondary-partially completed	Formal employment	Yes	No	1-2 hours	Yes	No	None	923	0
CU172	CU	24	Primary regular partner	Yes	Secondary-partially completed	Formal employment	Yes	Yes	Less than 30 minutes	Yes	No	None	1055	0
CU173	CU	41	Primary regular partner	Yes	No schooling	Not employed/housewife	Yes	Yes	30-60 minutes	Yes	No	None	556	0
CU174	CU	33	Primary regular partner	No	Secondary-partially completed	Not employed/housewife	Yes	Yes	Less than 30 minutes	Yes	No	None	582	0
CU175	CU	32	No regular partner	.	Secondary completed	Formal employment	Yes	Yes	1-2 hours	.	No	None	520	0
CU176	CU	33	Primary regular partner	Yes	Secondary completed	Not employed/housewife	Yes	Yes	Less than 30 minutes	Yes	No	None	867	0
CU177	CU	27	Primary regular partner	No	Secondary-partially completed	Not employed/housewife	Yes	Yes	1-2 hours	Yes	No	None	947	0
CU178	CU	27	Primary regular partner	No	Secondary completed	Formal employment	Yes	Yes	30-60 minutes	Yes	No	None	814	1
CU179	CU	33	Primary regular partner	No	Secondary completed	Not employed/housewife	Yes	Yes	30-60 minutes	Yes	No	One day	1105	0
CU180	CU	39	Primary regular partner	Yes	Secondary completed	Formal employment	Yes	Yes	30-60 minutes	.	No	None	1029	0
CU181	CU	25	Married	No	College/University	Formal employment	Yes	Yes	Less than 30 minutes	Yes	No	None	936	0
CU182	CU	24	Primary regular partner	Yes	Secondary completed	Not employed/housewife	Yes	Yes	30-60 minutes	Yes	No	None	1045	0
CU183	CU	36	Primary regular partner	Yes	Secondary-partially completed	Not employed/housewife	Yes	Yes	30-60 minutes	.	No	None	852	0
CU184	CU	32	Primary regular partner	Yes	Secondary completed	Formal employment	Yes	Yes	30-60 minutes	Yes	No	None	1087	0
CU185	CU	29	Primary regular partner	Yes	Secondary completed	Not employed/housewife	Yes	Yes	30-60 minutes	.	No	None	876	0
CU186	CU	31	Primary regular partner	No	Secondary completed	Formal employment	Yes	Yes	Less than 30 minutes	Yes	No	None	1301	0
CU187	CU	32	No regular partner	.	College/University	Formal employment	Yes	Yes	Less than 30 minutes	.	No	None	781	0
CU188	CU	35	No regular partner	.	Secondary-partially completed	Not employed/housewife	Yes	Yes	30-60 minutes	.	No	None	513	0
CU189	CU	28	Primary regular partner	Yes	Secondary completed	Formal employment	Yes	Yes	Less than 30 minutes	Yes	No	None	564	0
CU190	CU	45	Primary regular partner	Yes	Secondary-partially completed	Not employed/housewife	Yes	No	30-60 minutes	Yes	No	None	799	0
CU191	CU	27	Primary regular partner	Yes	Secondary-partially completed	Not employed/housewife	Yes	Yes	Less than 30 minutes	No	No	None	502	0
CU192	CU	34	Primary regular partner	Yes	Secondary completed	Self employment(small business)	Yes	Yes	Less than 30 minutes	Yes	No	None	644	0
CU193	CU	33	Primary regular partner	Yes	Secondary completed	Formal employment	Yes	Yes	30-60 minutes	Yes	No	None	781	0
CU194	CU	25	Primary regular partner	Yes	Secondary-partially completed	Not employed/housewife	Yes	No	1-2 hours	Yes	No	None	1357	0
CU195	CU	45	Primary regular partner	Yes	Secondary completed	Formal employment	Yes	Yes	30-60 minutes	.	No	None	505	0
CU196	CU	31	No regular partner	.	Primary-partially completed	Not employed/housewife	Yes	No	30-60 minutes	.	No	None	1586	0
CU197	CU	33	Primary regular partner	Yes	Secondary completed	Formal employment	Yes	Yes	Less than 30 minutes	Yes	No	None	986	0
CU198	CU	31	Married	Yes	Secondary-partially completed	Not employed/housewife	No	Yes	1-2 hours	Yes	No	None	883	0
CU199	CU	25	Primary regular partner	No	Secondary completed	Formal employment	Yes	Yes	1-2 hours	Yes	No	None	1160	0
CU200	CU	23	Primary regular partner	Yes	Secondary-partially completed	Not employed/housewife	Yes	Yes	Greater than 2 hours	Yes	No	None	886	0
CU201	CU	29	Primary regular partner	No	Secondary completed	Not employed/housewife	Yes	Yes	30-60 minutes	Yes	No	None	1041	0
CU202	CU	23	Primary regular partner	Yes	Secondary completed	Not employed/housewife	Yes	Yes	Less than 30 minutes	No	No	None	688	0
CU203	CU	24	Primary regular partner	No	Secondary-partially completed	Not employed/housewife	Yes	Yes	Less than 30 minutes	.	No	None	933	0
CU204	CU	39	No regular partner	.	Secondary completed	Not employed/housewife	Yes	Yes	1-2 hours	.	No	None	448	0
CU205	CU	34	Primary regular partner	Yes	Secondary-partially completed	Not employed/housewife	Yes	Yes	30-60 minutes	Yes	No	None	566	0
CU206	CU	38	Primary regular partner	No	Secondary-partially completed	Not employed/housewife	Yes	Yes	Less than 30 minutes	Yes	No	One day	562	0
CU207	CU	24	Primary regular partner	No	Secondary-partially completed	Not employed/housewife	Yes	Yes	Less than 30 minutes	Yes	No	None	751	0
CU208	CU	32	Primary regular partner	Yes	Secondary-partially completed	Not employed/housewife	Yes	Yes	Less than 30 minutes	Yes	No	None	886	0
CU209	CU	28	Primary regular partner	Yes	Secondary completed	Not employed/housewife	Yes	No	1-2 hours	.	No	None	1325	0
CU210	CU	36	Primary regular partner	Yes	Secondary-partially completed	Not employed/housewife	Yes	No	30-60 minutes	Yes	No	None	1370	0
CU211	CU	27	Primary regular partner	Yes	Secondary-partially completed	Not employed/housewife	Yes	Yes	30-60 minutes	Yes	No	One day	741	0
CU212	CU	34	Primary regular partner	Yes	Secondary completed	Formal employment	Yes	Yes	30-60 minutes	.	No	None	529	0
CU213	CU	29	Primary regular partner	Yes	College/University	Formal employment	Yes	Yes	30-60 minutes	Yes	No	One day	1025	0
CU214	CU	31	Primary regular partner	Yes	Secondary-partially completed	Formal employment	Yes	Yes	Less than 30 minutes	Yes	No	None	864	0
CU215	CU	35	Primary regular partner	Yes	College/University	Formal employment	Yes	Yes	30-60 minutes	Yes	No	None	1448	0
CU216	CU	33	Primary regular partner	Yes	Secondary completed	Not employed/housewife	Yes	Yes	Less than 30 minutes	Yes	Yes	None	1258	0
CU217	CU	30	Primary regular partner	Yes	Secondary-partially completed	Not employed/housewife	Yes	No	Greater than 2 hours	Yes	No	None	724	0
CU218	CU	32	Primary regular partner	No	Secondary-partially completed	Formal employment	Yes	Yes	30-60 minutes	.	No	None	759	0
CU219	CU	27	Primary regular partner	Yes	Secondary completed	Formal employment	Yes	Yes	30-60 minutes	Yes	No	None	648	0
CU220	CU	35	Primary regular partner	Yes	College/University	Formal employment	Yes	Yes	30-60 minutes	Yes	No	None	1435	0
CU221	CU	31	Primary regular partner	Yes	Secondary completed	Formal employment	Yes	Yes	Less than 30 minutes	Yes	No	None	732	0
CU222	CU	25	Primary regular partner	Yes	Secondary completed	Formal employment	Yes	Yes	30-60 minutes	Yes	No	None	1088	0
CU223	CU	37	No regular partner	.	College/University	Formal employment	Yes	Yes	Less than 30 minutes	Yes	No	None	1288	0
CU224	CU	24	Primary regular partner	Yes	Secondary completed	Formal employment	Yes	Yes	30-60 minutes	Yes	No	None	1658	0
CU225	CU	24	No regular partner	.	College/University	Not employed/housewife	Yes	Yes	30-60 minutes	.	No	None	974	0
CU226	CU	32	No regular partner	.	Secondary completed	Not employed/housewife	Yes	Yes	Less than 30 minutes	.	No	None	1239	0
CU227	CU	28	Primary regular partner	Yes	College/University	Formal employment	Yes	Yes	Less than 30 minutes	Yes	No	None	1019	0
CU228	CU	31	Primary regular partner	Yes	Secondary completed	Not employed/housewife	Yes	Yes	Less than 30 minutes	Yes	No	None	708	0
CU229	CU	23	Primary regular partner	Yes	Secondary completed	Not employed/housewife	Yes	Yes	1-2 hours	.	No	None	897	0
CU230	CU	30	Primary regular partner	Yes	Primary-partially completed	Not employed/housewife	Yes	Yes	Less than 30 minutes	Yes	No	None	421	0
CU231	CU	39	Primary regular partner	Yes	Secondary completed	Formal employment	Yes	Yes	30-60 minutes	Yes	No	None	1178	0
CU232	CU	27	No regular partner	.	Secondary-partially completed	Not employed/housewife	Yes	Yes	Greater than 2 hours	Yes	No	One day	1172	0
CU233	CU	28	Primary regular partner	Yes	Secondary completed	Self employment(small business)	Yes	Yes	Less than 30 minutes	Yes	No	None	721	0
CU234	CU	27	Primary regular partner	No	Secondary-partially completed	Not employed/housewife	Yes	Yes	1-2 hours	Yes	No	None	1155	0
CU235	CU	23	Primary regular partner	No	College/University	Not employed/housewife	Yes	Yes	30-60 minutes	Yes	No	None	1118	0
CU236	CU	34	Primary regular partner	Yes	Primary-partially completed	Not employed/housewife	Yes	Yes	Less than 30 minutes	Yes	No	None	1039	0
CU237	CU	27	Primary regular partner	Yes	College/University	Not employed/housewife	Yes	Yes	Less than 30 minutes	Yes	No	One day	989	0
CU238	CU	33	Primary regular partner	Yes	Secondary-partially completed	Formal employment	Yes	Yes	Less than 30 minutes	No	No	None	661	0
CU239	CU	28	Primary regular partner	No	Secondary-partially completed	Formal employment	Yes	Yes	Less than 30 minutes	Yes	No	None	557	1
CU240	CU	36	Primary regular partner	Yes	Secondary completed	Formal employment	Yes	No	30-60 minutes	Yes	No	None	1548	0
CU241	CU	26	Primary regular partner	Yes	Secondary completed	Formal employment	Yes	Yes	Less than 30 minutes	Yes	No	None	930	0
CU242	CU	33	Primary regular partner	Yes	Secondary-partially completed	Formal employment	Yes	Yes	Less than 30 minutes	Yes	No	None	788	0
CU243	CU	31	No regular partner	.	Secondary-partially completed	Not employed/housewife	Yes	Yes	Less than 30 minutes	.	No	None	943	0
CU244	CU	27	Primary regular partner	Yes	Secondary-partially completed	Not employed/housewife	Yes	Yes	Less than 30 minutes	Yes	No	None	927	0
CU245	CU	30	Primary regular partner	Yes	Secondary completed	Not employed/housewife	Yes	Yes	Less than 30 minutes	Yes	No	None	1174	0
CU246	CU	24	Primary regular partner	Yes	Secondary completed	Not employed/housewife	Yes	Yes	Less than 30 minutes	Yes	No	None	906	0
CU247	CU	32	Primary regular partner	Yes	College/University	Formal employment	Yes	Yes	Less than 30 minutes	Yes	No	None	1050	0
CU248	CU	26	Primary regular partner	No	Secondary-partially completed	Formal employment	Yes	Yes	30-60 minutes	Yes	No	None	1041	0
CU249	CU	30	No regular partner	.	College/University	Formal employment	Yes	Yes	Less than 30 minutes	.	No	None	1208	0
CP1	CP	40	No regular partner	.	Secondary-partially completed	Not employed/housewife	Yes	Yes	30-60 minutes	.	Yes	None	771	0
CP2	CP	37	Married	Yes	Secondary completed	Formal employment	Yes	Yes	30-60 minutes	Yes	No	None	760	0
CP3	CP	25	Primary regular partner	Yes	Secondary-partially completed	Formal employment	Yes	Yes	30-60 minutes	.	No	None	1148	0
CP4	CP	26	No regular partner	.	Secondary completed	Not employed/housewife	Yes	Yes	Less than 30 minutes	Yes	No	None	.	.
CP5	CP	45	No regular partner	.	Secondary-partially completed	Not employed/housewife	No	Yes	Less than 30 minutes	.	No	None	960	0
CP6	CP	35	Primary regular partner	Yes	Secondary-partially completed	Not employed/housewife	Yes	Yes	Less than 30 minutes	Yes	No	Blank	1446	0
CP7	CP	36	Primary regular partner	Yes	Secondary-partially completed	Not employed/housewife	Yes	Yes	Less than 30 minutes	Yes	No	None	842	0
CP8	CP	49	No regular partner	.	Secondary-partially completed	Formal employment	Yes	Yes	30-60 minutes	.	No	None	1299	0
CP9	CP	35	No regular partner	.	Secondary completed	Formal employment	Yes	Yes	30-60 minutes	.	No	None	1504	0
CP10	CP	38	Primary regular partner	Yes	Secondary-partially completed	Not employed/housewife	Yes	Yes	30-60 minutes	No	No	None	.	.
CP11	CP	45	No regular partner	.	Secondary completed	Formal employment	Yes	Yes	Less than 30 minutes	.	No	None	596	0
CP12	CP	30	Primary regular partner	Yes	Secondary-partially completed	Formal employment	Yes	Yes	1-2 hours	Yes	No	Two days	545	0
CP13	CP	36	Married	Yes	Secondary completed	Self employment(small business)	No	Yes	Less than 30 minutes	No	No	None	728	0
CP14	CP	35	Married	Yes	Secondary-partially completed	Not employed/housewife	No	Yes	30-60 minutes	Yes	No	None	860	0
CP15	CP	41	Primary regular partner	Yes	Secondary-partially completed	Formal employment	Yes	Yes	30-60 minutes	Yes	No	None	469	0
CP16	CP	32	No regular partner	.	College/University	Formal employment	Yes	Yes	30-60 minutes	Yes	No	None	.	.
CP17	CP	45	Married	Yes	Secondary-partially completed	Self employment(small business)	Yes	Yes	1-2 hours	Yes	No	None	788	1
CP18	CP	38	Primary regular partner	Yes	Secondary-partially completed	Formal employment	Yes	Yes	30-60 minutes	Yes	No	None	954	0
CP19	CP	24	No regular partner	.	Secondary-partially completed	Not employed/housewife	Yes	Yes	30-60 minutes	Yes	No	None	800	0
CP20	CP	47	Primary regular partner	Yes	Secondary-partially completed	Formal employment	Yes	Yes	30-60 minutes	.	No	None	476	0
CP21	CP	32	Primary regular partner	Yes	Secondary-partially completed	Formal employment	Yes	Yes	Less than 30 minutes	Blank	No	None	252	0
CP22	CP	38	Primary regular partner	Yes	Secondary completed	Formal employment	Yes	Yes	30-60 minutes	Yes	No	None	530	0
CP23	CP	35	Primary regular partner	Yes	College/University	Formal employment	Yes	Yes	Less than 30 minutes	Yes	No	None	921	0
CP24	CP	32	Primary regular partner	Yes	College/University	Self employment(small business)	Yes	Yes	1-2 hours	Yes	No	None	574	0
CP25	CP	43	Married	Yes	Secondary-partially completed	Formal employment	Yes	Yes	30-60 minutes	Yes	No	None	1090	0
CP26	CP	27	Primary regular partner	Yes	Secondary completed	Formal employment	Yes	Yes	Less than 30 minutes	Yes	No	None	662	0
CP27	CP	29	Primary regular partner	Yes	Secondary-partially completed	Not employed/housewife	Yes	Yes	30-60 minutes	No	No	None	619	0
CP28	CP	26	Primary regular partner	No	Secondary completed	Not employed/housewife	Yes	Yes	30-60 minutes	Yes	No	None	551	0
CP29	CP	32	No regular partner	.	Secondary completed	Formal employment	Yes	Yes	Less than 30 minutes	Yes	No	None	.	.
CP30	CP	34	Primary regular partner	Yes	Secondary-partially completed	Not employed/housewife	Yes	Yes	Less than 30 minutes	Yes	No	None	848	0
CP31	CP	39	Married	Yes	Secondary completed	Not employed/housewife	Yes	Yes	Less than 30 minutes	No	No	None	864	0
CP32	CP	49	Married	Yes	Primary-partially completed	Not employed/housewife	Yes	Yes	1-2 hours	.	No	None	808	0
CP33	CP	32	Primary regular partner	Yes	Secondary-partially completed	Not employed/housewife	No	Yes	30-60 minutes	Yes	No	None	775	0
CP34	CP	38	Primary regular partner	Yes	Secondary-partially completed	Not employed/housewife	Yes	Yes	30-60 minutes	Yes	No	None	834	0
CP35	CP	29	Married	Yes	Secondary completed	Formal employment	Yes	Yes	1-2 hours	No	No	None	1114	0
CP36	CP	27	Primary regular partner	Yes	Secondary-partially completed	Formal employment	Yes	Yes	30-60 minutes	Yes	No	None	1048	0
CP37	CP	38	No regular partner	.	Secondary-partially completed	Formal employment	Yes	Yes	Less than 30 minutes	.	No	None	454	0
CP38	CP	39	Primary regular partner	Yes	Secondary-partially completed	Self employment(small business)	Yes	Yes	Less than 30 minutes	No	No	None	622	0
CP39	CP	35	Married	No	Secondary-partially completed	Not employed/housewife	Yes	Yes	30-60 minutes	Yes	No	None	772	0
CP40	CP	38	Primary regular partner	No	Secondary-partially completed	Formal employment	Yes	Yes	30-60 minutes	Yes	No	None	654	0
CP41	CP	35	Primary regular partner	No	Secondary completed	Formal employment	Yes	Yes	Less than 30 minutes	No	No	None	693	0
CP42	CP	28	No regular partner	.	Secondary-partially completed	Not employed/housewife	Yes	Yes	Less than 30 minutes	Yes	No	None	700	0
CP43	CP	27	Primary regular partner	Yes	Secondary completed	Not employed/housewife	Yes	Yes	Less than 30 minutes	Yes	No	None	809	0
CP44	CP	33	Primary regular partner	Yes	Secondary-partially completed	Formal employment	Yes	Yes	30-60 minutes	Yes	No	None	315	1
CP45	CP	26	Primary regular partner	Yes	Secondary completed	Formal employment	Yes	Yes	30-60 minutes	Yes	No	One day	727	0
CP46	CP	48	Primary regular partner	Yes	Secondary-partially completed	Not employed/housewife	Yes	Yes	30-60 minutes	.	No	None	1039	0
CP47	CP	32	Primary regular partner	Yes	Secondary completed	Formal employment	Yes	Yes	Less than 30 minutes	Yes	No	None	847	0
CP48	CP	36	Primary regular partner	Yes	Secondary completed	Formal employment	Yes	Yes	Less than 30 minutes	Yes	No	None	1079	0
CP49	CP	34	Primary regular partner	No	Secondary completed	Not employed/housewife	Yes	Yes	30-60 minutes	Yes	No	Blank	.	.
CP50	CP	36	Primary regular partner	No	Secondary completed	Formal employment	Yes	Yes	Less than 30 minutes	.	No	None	596	0
CP51	CP	31	Married	Yes	Secondary completed	Formal employment	Yes	Yes	30-60 minutes	No	No	None	1065	0
CP52	CP	33	Primary regular partner	Yes	Secondary completed	Formal employment	Yes	Yes	Less than 30 minutes	No	No	None	741	0
CP53	CP	45	Primary regular partner	Yes	Secondary completed	Formal employment	Yes	Yes	Less than 30 minutes	.	No	None	514	0
CP54	CP	34	Married	Yes	Secondary-partially completed	Not employed/housewife	Yes	Yes	30-60 minutes	Yes	No	None	631	0
CP55	CP	28	Primary regular partner	Yes	College/University	Formal employment	Yes	Yes	Less than 30 minutes	Yes	No	None	.	.
CP56	CP	38	Married	Yes	Secondary-partially completed	Formal employment	Yes	Yes	30-60 minutes	Yes	No	None	717	0
CP57	CP	30	No regular partner	.	Secondary completed	Not employed/housewife	Yes	Yes	Less than 30 minutes	.	No	None	662	0
CP58	CP	27	Married	Yes	College/University	Not employed/housewife	Yes	Yes	30-60 minutes	Yes	No	None	640	0
CP59	CP	27	No regular partner	.	College/University	Formal employment	Yes	Yes	Less than 30 minutes	.	No	Two days	1162	0
CP60	CP	28	Married	Yes	Secondary completed	Not employed/housewife	Yes	Yes	Less than 30 minutes	Yes	No	None	601	0
CP61	CP	24	Primary regular partner	Yes	Secondary completed	Formal employment	Yes	Yes	Less than 30 minutes	Blank	No	None	472	0
CP62	CP	33	Widowed	.	Secondary completed	Formal employment	Yes	Yes	Less than 30 minutes	.	No	None	1398	0
CP63	CP	41	Married	Yes	Secondary-partially completed	Formal employment	No	Yes	30-60 minutes	Yes	No	None	711	0
CP64	CP	33	No regular partner	.	Secondary-partially completed	Not employed/housewife	Yes	Yes	30-60 minutes	.	No	None	1131	0
CP65	CP	34	Primary regular partner	Yes	Secondary-partially completed	Not employed/housewife	Yes	Yes	30-60 minutes	Yes	No	None	1013	0
CP66	CP	32	Primary regular partner	No	Secondary completed	Formal employment	Yes	Yes	1-2 hours	Yes	No	None	540	0
CP67	CP	37	Primary regular partner	No	Primary-partially completed	Not employed/housewife	Yes	Yes	30-60 minutes	.	No	None	1116	1
CP68	CP	36	Primary regular partner	Yes	Secondary completed	Formal employment	Yes	Yes	30-60 minutes	Yes	No	None	641	0
CP69	CP	35	Primary regular partner	Yes	Secondary-partially completed	Not employed/housewife	Yes	Yes	30-60 minutes	Blank	No	None	620	0
CP70	CP	32	Primary regular partner	Yes	Secondary-partially completed	Self employment(small business)	Yes	Yes	30-60 minutes	.	No	None	821	0
CP71	CP	40	Primary regular partner	Yes	Secondary-partially completed	Formal employment	Yes	Yes	Less than 30 minutes	Yes	No	None	643	0
CP72	CP	33	No regular partner	.	Secondary-partially completed	Not employed/housewife	Yes	Yes	Less than 30 minutes	Yes	No	None	782	0
CP73	CP	34	Primary regular partner	No	Secondary completed	Not employed/housewife	Yes	Yes	Greater than 2 hours	No	No	None	1232	0
CP74	CP	30	Primary regular partner	Yes	Secondary completed	Formal employment	Yes	Yes	Less than 30 minutes	No	No	None	961	0
CP75	CP	35	Primary regular partner	Yes	Secondary completed	Formal employment	Yes	Yes	30-60 minutes	Yes	No	None	1139	0
CP76	CP	39	No regular partner	.	College/University	Formal employment	Yes	Yes	Less than 30 minutes	.	No	None	471	0
CP77	CP	35	Primary regular partner	Yes	Secondary completed	Not employed/housewife	Yes	Yes	1-2 hours	Yes	No	None	1104	0
CP78	CP	25	Primary regular partner	Yes	College/University	Not employed/housewife	Yes	Yes	Less than 30 minutes	Yes	No	None	601	0
CP79	CP	32	Primary regular partner	Yes	Secondary completed	Formal employment	Yes	Yes	Less than 30 minutes	Yes	No	None	716	0
CP80	CP	39	Primary regular partner	Yes	Secondary-partially completed	Formal employment	Yes	Yes	Less than 30 minutes	.	No	None	519	0
CP81	CP	27	No regular partner	.	Secondary completed	Formal employment	Yes	Yes	Less than 30 minutes	.	No	One day	633	0
CP82	CP	36	Primary regular partner	Yes	Secondary-partially completed	Formal employment	Yes	Yes	Less than 30 minutes	Yes	No	None	358	0
CP83	CP	25	No regular partner	.	Secondary completed	Not employed/housewife	Yes	Yes	30-60 minutes	.	No	None	736	0
CP84	CP	37	No regular partner	.	Secondary-partially completed	Formal employment	Yes	Yes	30-60 minutes	.	No	None	616	0
CP85	CP	34	Primary regular partner	Yes	Secondary completed	Formal employment	Yes	Yes	Less than 30 minutes	Yes	No	None	1300	0
CP86	CP	39	Primary regular partner	No	Secondary-partially completed	Not employed/housewife	Yes	Yes	30-60 minutes	Yes	No	None	684	0
CP87	CP	26	Primary regular partner	Yes	Secondary-partially completed	Not employed/housewife	Yes	Yes	Less than 30 minutes	No	No	None	575	0
CP88	CP	26	Primary regular partner	Yes	Secondary completed	Not employed/housewife	Yes	Yes	Less than 30 minutes	Yes	No	None	516	0
CP89	CP	36	No regular partner	.	Secondary-partially completed	Formal employment	Yes	Yes	30-60 minutes	Yes	No	One day	514	0
CP90	CP	34	Primary regular partner	Yes	Secondary-partially completed	Not employed/housewife	Yes	Yes	Greater than 2 hours	No	No	None	628	0
CP91	CP	30	Married	Yes	Secondary-partially completed	Formal employment	Yes	Yes	1-2 hours	Yes	No	None	467	0
CP92	CP	29	Primary regular partner	Yes	Secondary completed	.	Yes	Yes	Less than 30 minutes	Yes	No	None	1274	0
CP93	CP	34	Primary regular partner	No	Secondary-partially completed	Formal employment	Yes	Yes	1-2 hours	Yes	No	None	689	0
CP94	CP	32	No regular partner	.	Secondary-partially completed	Formal employment	Yes	Yes	30-60 minutes	Yes	No	None	692	0
CP95	CP	34	No regular partner	.	Secondary-partially completed	Not employed/housewife	Yes	Yes	1-2 hours	Yes	No	None	636	0
CP96	CP	26	Primary regular partner	No	Secondary-partially completed	Formal employment	Yes	Yes	Less than 30 minutes	Yes	No	None	978	0
CP97	CP	38	No regular partner	.	Secondary completed	Formal employment	Yes	Yes	Less than 30 minutes	Yes	No	None	797	0
CP98	CP	30	Primary regular partner	Yes	Secondary completed	Not employed/housewife	Yes	Yes	30-60 minutes	.	No	None	563	0
CP99	CP	29	Primary regular partner	Yes	Secondary completed	Not employed/housewife	Yes	Yes	Less than 30 minutes	.	No	None	914	0
CP100	CP	34	Primary regular partner	No	Secondary-partially completed	Not employed/housewife	Yes	Yes	Less than 30 minutes	.	No	None	.	.
CP101	CP	28	No regular partner	.	Secondary completed	Formal employment	Yes	Yes	Less than 30 minutes	Yes	No	One day	640	0
CP102	CP	28	Primary regular partner	No	Secondary-partially completed	Not employed/housewife	No	Yes	1-2 hours	.	No	None	545	0
CP103	CP	25	Primary regular partner	Yes	Secondary-partially completed	Formal employment	Yes	Yes	30-60 minutes	Blank	No	None	1239	0
CP104	CP	31	Married	No	Secondary-partially completed	Not employed/housewife	Yes	Yes	30-60 minutes	Blank	No	None	724	0
CP105	CP	25	Primary regular partner	Yes	Secondary completed	Formal employment	Yes	Yes	30-60 minutes	Yes	No	None	1461	0
CP106	CP	39	No regular partner	.	Secondary completed	Not employed/housewife	Yes	Yes	30-60 minutes	.	No	None	782	0
CP107	CP	24	No regular partner	.	Secondary completed	Formal employment	Yes	Yes	Less than 30 minutes	Yes	No	None	715	1
CP108	CP	48	No regular partner	.	Secondary completed	Formal employment	Yes	Yes	30-60 minutes	.	No	None	691	0
CP109	CP	36	Primary regular partner	Yes	Secondary-partially completed	Formal employment	Yes	Yes	Less than 30 minutes	Yes	No	None	623	0
CP110	CP	39	Primary regular partner	Yes	Secondary-partially completed	Not employed/housewife	Yes	Yes	30-60 minutes	Blank	No	None	263	0
CP111	CP	29	No regular partner	.	Secondary-partially completed	Formal employment	Yes	Yes	30-60 minutes	.	No	None	510	1
CP112	CP	34	Primary regular partner	Yes	Secondary completed	.	Yes	Yes	Less than 30 minutes	Yes	No	None	733	1
CP113	CP	34	Married	Yes	College/University	Not employed/housewife	Yes	Yes	1-2 hours	Yes	No	Four days	880	0
CP114	CP	39	Married	No	Secondary completed	Not employed/housewife	Yes	Yes	30-60 minutes	.	No	None	738	0
CP115	CP	31	No regular partner	.	Primary-completed	Not employed/housewife	Yes	Yes	Less than 30 minutes	.	No	None	357	0
CP116	CP	30	Married	Yes	Secondary completed	Not employed/housewife	Yes	Yes	30-60 minutes	Yes	No	None	855	0
CP117	CP	30	Primary regular partner	Yes	College/University	Not employed/housewife	Yes	Yes	Less than 30 minutes	No	No	One day	700	0
CP118	CP	38	Primary regular partner	Yes	Secondary completed	Formal employment	Yes	Yes	30-60 minutes	.	No	None	960	0
CP119	CP	26	No regular partner	.	Secondary completed	Not employed/housewife	Yes	Yes	Less than 30 minutes	.	No	One day	635	0
CP120	CP	27	Married	Yes	Secondary-partially completed	Self employment(small business)	Yes	Yes	Greater than 2 hours	No	No	None	.	.
CP121	CP	28	Primary regular partner	Yes	Secondary completed	Not employed/housewife	Yes	Yes	Less than 30 minutes	Yes	No	One day	711	0
CP122	CP	26	Primary regular partner	No	Secondary completed	Not employed/housewife	Yes	Yes	30-60 minutes	No	No	None	1170	0
CP123	CP	35	Primary regular partner	Yes	College/University	Formal employment	Yes	Yes	30-60 minutes	Yes	No	None	568	0
CP124	CP	36	Married	No	Secondary-partially completed	Not employed/housewife	Yes	Yes	Less than 30 minutes	Yes	No	None	392	0
CP125	CP	44	Married	Yes	Secondary-partially completed	Formal employment	Yes	Yes	Less than 30 minutes	Yes	No	None	867	0
CP126	CP	30	Married	Yes	Secondary-partially completed	Not employed/housewife	Yes	Yes	Less than 30 minutes	No	No	None	847	0
CP127	CP	35	No regular partner	.	Secondary-partially completed	Not employed/housewife	Yes	Yes	30-60 minutes	Yes	No	None	747	0
CP128	CP	28	Primary regular partner	No	Secondary-partially completed	Formal employment	Yes	Yes	Less than 30 minutes	No	No	None	.	.
CP129	CP	39	Seperated	.	Secondary completed	Formal employment	Yes	Yes	Less than 30 minutes	No	No	None	603	0
CP130	CP	34	Primary regular partner	Yes	Secondary completed	Not employed/housewife	Yes	Yes	30-60 minutes	Yes	No	.	596	1
CP131	CP	36	Married	No	Secondary-partially completed	Formal employment	Yes	Yes	30-60 minutes	.	No	None	647	0
CP132	CP	27	Primary regular partner	Yes	Secondary completed	Not employed/housewife	Yes	Yes	Less than 30 minutes	Yes	No	None	528	0
CP133	CP	33	Married	Yes	Secondary completed	Formal employment	Yes	Yes	30-60 minutes	Yes	No	None	512	0
CP134	CP	33	Primary regular partner	Yes	Secondary-partially completed	Formal employment	Yes	Yes	30-60 minutes	.	No	None	.	.
CP135	CP	46	No regular partner	.	Secondary-partially completed	Not employed/housewife	Yes	Yes	30-60 minutes	.	No	None	643	0
CP136	CP	35	Primary regular partner	Yes	Secondary-partially completed	Formal employment	Yes	Yes	Less than 30 minutes	Yes	No	None	656	0
CP137	CP	32	Primary regular partner	No	Primary-partially completed	Formal employment	Yes	Yes	Less than 30 minutes	Yes	No	None	519	0
CP138	CP	41	Primary regular partner	Yes	Secondary completed	Formal employment	Yes	Yes	1-2 hours	.	No	None	719	0
CP139	CP	33	Primary regular partner	Yes	Secondary-partially completed	Not employed/housewife	No	Yes	30-60 minutes	.	No	None	899	0
CP140	CP	38	No regular partner	.	Secondary completed	Formal employment	Yes	Yes	Less than 30 minutes	.	No	One day	337	0
CP141	CP	25	No regular partner	.	Secondary completed	Not employed/housewife	Yes	Yes	Less than 30 minutes	.	No	None	496	0
CP142	CP	33	Primary regular partner	No	Secondary completed	Formal employment	Yes	Yes	30-60 minutes	Yes	No	None	840	0
CP143	CP	33	Married	No	Secondary completed	Formal employment	Yes	Yes	1-2 hours	Yes	No	None	695	0
CP144	CP	27	Primary regular partner	Yes	Secondary completed	Not employed/housewife	Yes	Yes	30-60 minutes	Blank	No	None	465	0
CP145	CP	37	Primary regular partner	Yes	Secondary completed	Not employed/housewife	Yes	Yes	1-2 hours	Yes	No	None	568	0
CP146	CP	27	Primary regular partner	Yes	College/University	Formal employment	Yes	Yes	Less than 30 minutes	.	No	None	605	1
CP147	CP	37	Primary regular partner	Yes	College/University	Not employed/housewife	Yes	Yes	1-2 hours	.	No	None	822	0
CP148	CP	39	Primary regular partner	Yes	Secondary completed	Formal employment	Yes	Yes	30-60 minutes	.	No	None	1009	0
CP149	CP	32	Primary regular partner	Yes	Secondary completed	Self employment(small business)	Yes	Yes	30-60 minutes	Yes	No	None	888	0
CP150	CP	36	No regular partner	.	Secondary-partially completed	Formal employment	Yes	Yes	30-60 minutes	.	No	None	788	0
CP151	CP	35	Primary regular partner	Yes	Secondary-partially completed	Not employed/housewife	Yes	Yes	Less than 30 minutes	Yes	No	None	.	.
CP152	CP	27	Primary regular partner	No	Secondary completed	Not employed/housewife	Yes	Yes	30-60 minutes	No	No	None	396	0
CP153	CP	41	Married	No	Secondary completed	Formal employment	Yes	Yes	Less than 30 minutes	Yes	No	None	736	0
CP154	CP	34	Primary regular partner	Yes	Secondary-partially completed	Not employed/housewife	Yes	Yes	Less than 30 minutes	No	No	None	688	0
CP155	CP	25	No regular partner	.	Secondary completed	Not employed/housewife	Yes	Yes	30-60 minutes	.	No	None	572	0
CP156	CP	27	Primary regular partner	Yes	Secondary completed	Formal employment	Yes	Yes	30-60 minutes	No	No	None	761	0
CP157	CP	32	Primary regular partner	Yes	Secondary completed	Formal employment	Yes	Yes	30-60 minutes	Yes	No	None	539	0
CP158	CP	34	Primary regular partner	Yes	Secondary completed	Not employed/housewife	Yes	Yes	30-60 minutes	Yes	No	None	1063	0
CP159	CP	30	No regular partner	.	Secondary-partially completed	Not employed/housewife	Yes	Yes	Less than 30 minutes	.	No	None	1214	0
CP160	CP	32	Primary regular partner	Yes	College/University	Not employed/housewife	Yes	Yes	Less than 30 minutes	Blank	No	None	527	0
CP161	CP	36	No regular partner	.	Secondary completed	Formal employment	Yes	Yes	30-60 minutes	No	No	One day	620	0
CP162	CP	32	Primary regular partner	No	Secondary-partially completed	Formal employment	Yes	Yes	30-60 minutes	.	No	Blank	1459	0
CP163	CP	35	No regular partner	.	Secondary completed	Formal employment	Yes	Yes	Less than 30 minutes	.	No	None	415	0
CP164	CP	33	No regular partner	.	Secondary completed	Not employed/housewife	Yes	Yes	Less than 30 minutes	Yes	No	None	702	0
CP165	CP	34	Primary regular partner	Yes	College/University	Formal employment	Yes	Yes	Less than 30 minutes	No	No	None	.	.
CP166	CP	30	Married	Yes	College/University	Formal employment	Yes	Yes	Less than 30 minutes	Yes	No	None	623	0
CP167	CP	40	Primary regular partner	Yes	College/University	Not employed/housewife	Yes	Yes	Less than 30 minutes	No	No	None	544	0
CP168	CP	35	Married	Yes	Secondary completed	Not employed/housewife	Yes	Yes	1-2 hours	No	No	None	771	0
CP169	CP	42	Married	Yes	Secondary-partially completed	Not employed/housewife	Yes	Yes	30-60 minutes	Yes	No	None	623	0
CP170	CP	36	No regular partner	.	Secondary-partially completed	Not employed/housewife	Yes	Yes	1-2 hours	Yes	No	None	740	0
CP171	CP	34	Primary regular partner	No	Secondary completed	Not employed/housewife	Yes	Yes	Less than 30 minutes	.	No	None	1175	0
CP172	CP	29	Primary regular partner	Yes	Secondary completed	Not employed/housewife	Yes	Yes	1-2 hours	.	No	None	846	0
CP173	CP	35	Married	Yes	Secondary completed	Formal employment	Yes	Yes	30-60 minutes	No	No	None	480	0
CP174	CP	33	Primary regular partner	Yes	Secondary-partially completed	Formal employment	Yes	Yes	Less than 30 minutes	.	No	None	1570	0
CP175	CP	32	Primary regular partner	Yes	Secondary-partially completed	Not employed/housewife	Yes	Yes	30-60 minutes	Yes	No	None	.	.
CP176	CP	24	No regular partner	.	College/University	Not employed/housewife	Yes	Yes	Less than 30 minutes	.	No	None	428	0
CP177	CP	45	Primary regular partner	Yes	Secondary-partially completed	Not employed/housewife	Yes	Yes	30-60 minutes	.	No	None	517	0
CP178	CP	28	Primary regular partner	Yes	Secondary-partially completed	Not employed/housewife	Yes	Yes	30-60 minutes	.	No	None	966	0
CP179	CP	37	Primary regular partner	Yes	College/University	Not employed/housewife	Yes	Yes	30-60 minutes	Yes	No	Blank	627	1
CP180	CP	29	Primary regular partner	Yes	Secondary completed	Self employment(small business)	Yes	Yes	Less than 30 minutes	Yes	No	None	966	0
CP181	CP	27	Primary regular partner	Yes	Secondary completed	Not employed/housewife	Yes	Yes	30-60 minutes	No	No	None	638	0
CP182	CP	22	No regular partner	.	Secondary completed	Formal employment	Yes	Yes	30-60 minutes	.	No	None	1134	0
CP183	CP	25	Primary regular partner	Yes	Secondary-partially completed	Self employment(small business)	Yes	Yes	30-60 minutes	No	No	None	630	1
CP184	CP	30	Married	Yes	Secondary completed	Not employed/housewife	Yes	Yes	Less than 30 minutes	Yes	No	None	757	0
CP185	CP	29	Primary regular partner	No	Secondary-partially completed	Not employed/housewife	Yes	Yes	Less than 30 minutes	Blank	No	None	1440	0
CP186	CP	27	Primary regular partner	Yes	Secondary completed	Not employed/housewife	Yes	Yes	30-60 minutes	Yes	No	None	667	0
CP187	CP	30	No regular partner	.	Secondary completed	Not employed/housewife	Yes	Yes	30-60 minutes	.	No	None	504	0
CP188	CP	40	No regular partner	.	Secondary-partially completed	Formal employment	Yes	Yes	30-60 minutes	Blank	No	None	1143	0
CP189	CP	28	Primary regular partner	Yes	College/University	Formal employment	Yes	Yes	30-60 minutes	Yes	No	None	865	0
CP190	CP	38	Married	Yes	Secondary-partially completed	Formal employment	Yes	Yes	30-60 minutes	Yes	No	None	751	0
CP191	CP	28	No regular partner	.	Secondary-partially completed	Not employed/housewife	Yes	Yes	30-60 minutes	Yes	No	None	460	0
CP192	CP	31	Primary regular partner	Yes	Secondary completed	Not employed/housewife	Yes	Yes	30-60 minutes	Yes	No	None	598	0
CP193	CP	40	Primary regular partner	Yes	Secondary-partially completed	Formal employment	Yes	Yes	30-60 minutes	.	No	None	685	0
CP194	CP	33	Primary regular partner	Yes	Secondary completed	Formal employment	Yes	Yes	30-60 minutes	Yes	No	None	563	0
CP195	CP	37	Primary regular partner	Yes	Secondary-partially completed	Not employed/housewife	Yes	Yes	1-2 hours	Blank	No	None	941	0
CP196	CP	34	Primary regular partner	Yes	Secondary completed	Formal employment	Yes	Yes	30-60 minutes	.	No	None	701	0
CP197	CP	26	No regular partner	.	Secondary-partially completed	Not employed/housewife	Yes	Yes	30-60 minutes	.	No	None	615	1
CP198	CP	28	Primary regular partner	Yes	Secondary completed	Formal employment	Yes	Yes	30-60 minutes	Yes	No	None	731	0
CP199	CP	29	Primary regular partner	Yes	College/University	Formal employment	Yes	Yes	30-60 minutes	No	No	None	801	0
CP200	CP	29	No regular partner	.	Secondary completed	Formal employment	Yes	Yes	30-60 minutes	.	No	One day	580	0
CP201	CP	26	Primary regular partner	No	Secondary-partially completed	Not employed/housewife	Yes	Yes	30-60 minutes	Yes	No	None	825	0
CP202	CP	29	No regular partner	.	Secondary completed	Not employed/housewife	Yes	Yes	30-60 minutes	Yes	No	None	679	0
CP203	CP	27	Primary regular partner	Yes	Secondary completed	Formal employment	Yes	Yes	30-60 minutes	.	No	None	1098	0
CP204	CP	38	Primary regular partner	Yes	Secondary-partially completed	Formal employment	Yes	Yes	30-60 minutes	Yes	No	None	682	0
CP205	CP	26	Primary regular partner	Yes	Secondary-partially completed	Self employment(small business)	Yes	Yes	30-60 minutes	Yes	No	None	620	0
CP206	CP	26	Primary regular partner	Yes	Secondary-partially completed	Formal employment	Yes	Yes	30-60 minutes	Yes	No	None	528	0
CP207	CP	36	Married	Yes	Secondary-partially completed	Formal employment	Yes	Yes	30-60 minutes	.	No	None	777	1
CP208	CP	31	Primary regular partner	Yes	Secondary completed	Not employed/housewife	Yes	Yes	30-60 minutes	Blank	No	None	648	0
CP209	CP	29	No regular partner	.	College/University	Not employed/housewife	Yes	Yes	1-2 hours	.	No	None	1151	0
CP210	CP	38	Primary regular partner	No	Secondary completed	Not employed/housewife	Yes	Yes	Less than 30 minutes	Blank	No	None	690	0
CP211	CP	27	Primary regular partner	Yes	Secondary-partially completed	Not employed/housewife	Yes	Yes	30-60 minutes	.	No	None	496	0
CP212	CP	37	Primary regular partner	No	Secondary completed	Formal employment	Yes	Yes	30-60 minutes	Yes	No	One day	594	0
CP213	CP	30	Primary regular partner	No	College/University	Formal employment	Yes	Yes	1-2 hours	Yes	No	None	608	0
CP214	CP	32	No regular partner	.	Secondary-partially completed	Not employed/housewife	Yes	Yes	Less than 30 minutes	No	No	Blank	803	0
CP215	CP	33	Primary regular partner	No	Secondary-partially completed	Not employed/housewife	Yes	Yes	30-60 minutes	.	No	Blank	722	0
CP216	CP	39	Primary regular partner	Yes	Primary-completed	Self employment(small business)	Yes	Yes	Less than 30 minutes	No	No	None	915	0
CP217	CP	31	Primary regular partner	Yes	Secondary-partially completed	Not employed/housewife	Yes	Yes	30-60 minutes	Yes	No	None	780	0
CP218	CP	31	Primary regular partner	Yes	College/University	Not employed/housewife	Yes	Yes	30-60 minutes	Yes	No	None	.	.
CP219	CP	30	Married	Yes	Secondary completed	Self employment(small business)	Yes	Yes	30-60 minutes	Yes	No	None	918	0
CP220	CP	28	Primary regular partner	Yes	Secondary-partially completed	Formal employment	Yes	Yes	1-2 hours	Yes	No	None	825	0
CP221	CP	41	Primary regular partner	No	Secondary completed	Formal employment	Yes	Yes	30-60 minutes	Yes	No	None	1067	0
CP222	CP	39	Widowed	.	Secondary completed	Not employed/housewife	Yes	Yes	30-60 minutes	.	No	One day	794	0
CP223	CP	39	Primary regular partner	No	Secondary-partially completed	Formal employment	Yes	Yes	30-60 minutes	.	No	None	815	0
CP224	CP	27	Primary regular partner	Yes	Secondary completed	Not employed/housewife	Yes	Yes	Less than 30 minutes	No	No	None	1074	0
CP225	CP	24	Primary regular partner	No	Secondary completed	Not employed/housewife	Yes	Yes	1-2 hours	No	No	None	745	0
CP226	CP	26	No regular partner	.	College/University	Formal employment	Yes	Yes	30-60 minutes	.	No	None	785	0
CP227	CP	33	Married	No	College/University	Not employed/housewife	Yes	Yes	Less than 30 minutes	No	No	None	.	.
CP228	CP	36	Primary regular partner	Yes	Secondary-partially completed	Not employed/housewife	Yes	Yes	30-60 minutes	Yes	No	None	863	0
CP229	CP	38	Primary regular partner	Yes	Secondary-partially completed	Formal employment	Yes	Yes	1-2 hours	Yes	No	None	822	0
CP230	CP	30	Primary regular partner	Yes	Secondary completed	Formal employment	Yes	Yes	30-60 minutes	Yes	No	None	855	0
CP231	CP	34	Primary regular partner	No	Secondary completed	Not employed/housewife	No	Yes	30-60 minutes	.	No	None	1030	0
CP232	CP	32	Primary regular partner	Yes	College/University	Self employment(small business)	Yes	Yes	Less than 30 minutes	Yes	No	None	812	0
CP233	CP	39	Primary regular partner	Yes	Secondary completed	Not employed/housewife	Yes	Yes	Less than 30 minutes	Yes	No	None	1141	0
CP234	CP	29	Primary regular partner	Yes	College/University	Not employed/housewife	Yes	Yes	30-60 minutes	Yes	No	None	664	0
CP235	CP	27	Primary regular partner	Yes	Secondary-partially completed	Formal employment	Yes	Yes	Less than 30 minutes	.	No	None	643	0
CP236	CP	27	Primary regular partner	Yes	Secondary-partially completed	Not employed/housewife	Yes	Yes	1-2 hours	Yes	No	None	799	0
CP237	CP	34	Married	Yes	Secondary-partially completed	Not employed/housewife	Yes	Yes	30-60 minutes	Yes	No	None	661	0
CP238	CP	29	Primary regular partner	No	Secondary completed	Formal employment	Yes	Yes	30-60 minutes	Yes	No	None	1211	0
CP239	CP	42	Primary regular partner	Yes	Secondary completed	Formal employment	Yes	Yes	1-2 hours	Yes	No	None	848	0
CP240	CP	34	Married	Yes	Secondary completed	Formal employment	Yes	Yes	Less than 30 minutes	Blank	No	Four days	796	0
CP241	CP	45	Primary regular partner	Yes	Secondary completed	Not employed/housewife	Yes	Yes	Less than 30 minutes	Yes	No	None	576	0
CP242	CP	29	Primary regular partner	Yes	Secondary completed	Not employed/housewife	Yes	Yes	30-60 minutes	Yes	No	None	661	0
CP243	CP	31	No regular partner	.	College/University	Formal employment	Yes	Yes	Less than 30 minutes	.	No	None	1067	0
CP244	CP	30	No regular partner	.	Secondary-partially completed	Not employed/housewife	Yes	Yes	30-60 minutes	Blank	No	None	536	0
CP245	CP	28	Primary regular partner	Yes	Secondary completed	Not employed/housewife	Yes	Yes	30-60 minutes	.	No	None	572	0
CP246	CP	24	Primary regular partner	No	Secondary completed	Formal employment	Yes	Yes	Less than 30 minutes	No	No	None	.	.
CP247	CP	41	Primary regular partner	Yes	Secondary-partially completed	Not employed/housewife	Yes	Yes	1-2 hours	No	No	None	459	0
CP248	CP	33	No regular partner	.	College/University	Not employed/housewife	Yes	Yes	Less than 30 minutes	.	No	None	645	0
CP249	CP	28	No regular partner	.	College/University	Not employed/housewife	Yes	Yes	Less than 30 minutes	.	No	None	662	0
CP250	CP	21	Primary regular partner	Yes	Secondary completed	Not employed/housewife	Yes	Yes	30-60 minutes	.	No	None	763	0
CP251	CP	36	No regular partner	.	Secondary-partially completed	Formal employment	Yes	Yes	Less than 30 minutes	.	No	None	442	0
CP252	CP	35	No regular partner	.	Secondary-partially completed	Self employment(small business)	Yes	Yes	30-60 minutes	.	No	None	673	0
CP253	CP	36	Primary regular partner	No	Secondary completed	Self employment(small business)	Yes	Yes	Less than 30 minutes	Yes	No	None	633	0
CP254	CP	35	Primary regular partner	Yes	Secondary completed	Self employment(small business)	Yes	Yes	30-60 minutes	Yes	No	None	848	0
CP255	CP	26	Primary regular partner	Yes	Secondary completed	Formal employment	Yes	Yes	30-60 minutes	Yes	No	None	.	.
CP256	CP	29	Primary regular partner	Yes	Secondary-partially completed	Formal employment	Yes	Yes	30-60 minutes	Yes	No	None	899	0
CP257	CP	36	Primary regular partner	Yes	Secondary-partially completed	Not employed/housewife	Yes	Yes	30-60 minutes	.	No	None	765	0
CP258	CP	29	Married	Yes	Secondary completed	Not employed/housewife	Yes	Yes	1-2 hours	Yes	No	None	440	0
CP259	CP	35	Primary regular partner	Yes	Secondary completed	Formal employment	Yes	Yes	30-60 minutes	Yes	No	None	483	0
CP260	CP	42	Primary regular partner	Yes	Secondary completed	Not employed/housewife	Yes	Yes	30-60 minutes	Yes	No	None	484	0
CP261	CP	35	No regular partner	.	College/University	Not employed/housewife	Yes	Yes	Less than 30 minutes	.	No	None	.	.
CP262	CP	35	Primary regular partner	Yes	Secondary-partially completed	Not employed/housewife	Yes	Yes	Less than 30 minutes	Yes	No	None	710	0
CP263	CP	22	Primary regular partner	Yes	Secondary completed	Not employed/housewife	Yes	Yes	30-60 minutes	.	No	None	1877	0
CP264	CP	25	Primary regular partner	No	Secondary-partially completed	Not employed/housewife	Yes	Yes	1-2 hours	.	No	None	1140	0
CP265	CP	31	No regular partner	.	Secondary-partially completed	Formal employment	Yes	Yes	Less than 30 minutes	.	No	None	.	.
CP266	CP	25	Primary regular partner	Yes	Secondary completed	Formal employment	Yes	Yes	1-2 hours	Yes	No	None	871	0
CP267	CP	31	Primary regular partner	Yes	Secondary-partially completed	Not employed/housewife	Yes	Yes	30-60 minutes	.	No	None	1624	0
CP268	CP	36	No regular partner	.	Secondary-partially completed	Not employed/housewife	Yes	Yes	30-60 minutes	Yes	No	None	791	0
CP269	CP	33	Primary regular partner	Yes	Secondary-partially completed	Not employed/housewife	Yes	Yes	Less than 30 minutes	Yes	No	None	908	0
CP270	CP	28	Primary regular partner	Yes	Secondary completed	Not employed/housewife	Yes	Yes	30-60 minutes	Yes	No	None	1304	0
CP271	CP	32	Primary regular partner	Yes	College/University	Formal employment	Yes	Yes	30-60 minutes	Yes	No	None	537	0
CP272	CP	36	Married	Yes	Secondary-partially completed	Formal employment	Yes	Yes	1-2 hours	.	No	None	1070	0
CP273	CP	28	No regular partner	.	College/University	Formal employment	Yes	Yes	30-60 minutes	.	No	None	749	0
