# Supplementary material for: Factors associated with unsuppressed viremia in women living with HIV on lifelong ART in the multi-country US-PEPFAR PROMOTE study: A cross-sectional analysis
Source: PLoS One. 2019 Oct 24;14(10):e0219415. doi: 10.1371/journal.pone.0219415 (PMC6812809; doi:10.1371/journal.pone.0219415)
Supplement: S2 Table — (XLSX) [file pone.0219415.s002.xlsx]

## Sheet: #LN00084
Variable name	Description
PID	Participant ID
site	Site where clinic is located
AGE	Age of the woman
MARITAL_STATUS	Marital status
TELL_PARTNER_HIV_STAT	Did you tell partner your HIV status?
HIGHEST_EDUCATION	Your highest level of education
WORK_STATUS	Do you work?
ELECTRICITY	Electricity in the premises
TAP_WATER	Tap water in the premises
TRAVEL_TIME_TO_CLINIC	Travel time from home to clinic
USE_FAMILY_PLANNING	Did you use family planning methods?
ADMITTED_HOSPITAL	Last 3 months, admitted to hospital?
MISSED_TAKING_ARV_DRUGS	Missed doses last 4 days
CD4_COUNT	CD4 count
high200	Varible indicating viral load above and below 200 copies/ml (1=detectable 0=undetectable)
